# Supplementary material for: Establishment of a nine‐gene prognostic model for predicting overall survival of patients with endometrial carcinoma
Source: Cancer Med. 2018 Apr 17;7(6):2601–11. doi: 10.1002/cam4.1498 (PMC6010780; doi:10.1002/cam4.1498)
Supplement: Supplementary file 3 — Table S1. Characteristics of EC samples used in this study. [file CAM4-7-2601-s003.xlsx]

## Sheet: Sheet1
Supplementary Table S1. Characteristics of EC samples used in this study
ID	Survival (or censoring) time (Months)	Censoring status	Age	Gender	FIGO stage	Stage	Histological type	Histologic grade	Training dataset	Validation dataset	TCGA dataset
TCGA-5B-A90C	40.0667	0	69.9123	FEMALE	Stage IA	Early stage	Endometrioid endometrial adenocarcinoma	G2		Included	Included
TCGA-5S-A9Q8	10.4333	0	51.4658	FEMALE	Stage IIIA	Advanced stage	Endometrioid endometrial adenocarcinoma	G2		Included	Included
TCGA-A5-A0G1	108.367	1	67.0603	FEMALE	Stage IA	Early stage	Serous endometrial adenocarcinoma	G3		Included	Included
TCGA-A5-A0G2	151.633	0	57.4055	FEMALE	Stage IIIB	Advanced stage	Serous endometrial adenocarcinoma	G3		Included	Included
TCGA-A5-A0G3	47.6	0	61.4274	FEMALE	Stage IIIC2	Advanced stage	Serous endometrial adenocarcinoma	G3		Included	Included
TCGA-A5-A0G5	37.5333	0	73.4986	FEMALE	Stage IB	Early stage	Serous endometrial adenocarcinoma	G3		Included	Included
TCGA-A5-A0G9	84.6667	0	79.7863	FEMALE	Stage IB	Early stage	Endometrioid endometrial adenocarcinoma	G3		Included	Included
TCGA-A5-A0GA	18.1	1	67.5589	FEMALE	Stage IIIC2	Advanced stage	Endometrioid endometrial adenocarcinoma	G3		Included	Included
TCGA-A5-A0GB	33.2333	0	65.4329	FEMALE	Stage IB	Early stage	Endometrioid endometrial adenocarcinoma	G3	Included		Included
TCGA-A5-A0GD	114.1	1	75.0658	FEMALE	Stage IA	Early stage	Endometrioid endometrial adenocarcinoma	G2		Included	Included
TCGA-A5-A0GE	106.833	0	38.8219	FEMALE	Stage IA	Early stage	Endometrioid endometrial adenocarcinoma	G2		Included	Included
TCGA-A5-A0GG	125.4	0	76.189	FEMALE	Stage IA	Early stage	Endometrioid endometrial adenocarcinoma	G1		Included	Included
TCGA-A5-A0GH	75.1333	0	57.7808	FEMALE	Stage IA	Early stage	Endometrioid endometrial adenocarcinoma	G3		Included	Included
TCGA-A5-A0GI	89.4	0	63.5479	FEMALE	Stage IA	Early stage	Endometrioid endometrial adenocarcinoma	G2	Included		Included
TCGA-A5-A0GJ	66.6667	0	44.989	FEMALE	Stage IA	Early stage	Endometrioid endometrial adenocarcinoma	G2		Included	Included
TCGA-A5-A0GM	61.3667	0	53.2932	FEMALE	Stage IA	Early stage	Endometrioid endometrial adenocarcinoma	G1		Included	Included
TCGA-A5-A0GN	61.3667	0	65.8082	FEMALE	Stage IB	Early stage	Endometrioid endometrial adenocarcinoma	G1		Included	Included
TCGA-A5-A0GP	47.2	0	58.5342	FEMALE	Stage IA	Early stage	Endometrioid endometrial adenocarcinoma	G1		Included	Included
TCGA-A5-A0GQ	74.9	0	76.926	FEMALE	Stage IB	Early stage	Endometrioid endometrial adenocarcinoma	G1		Included	Included
TCGA-A5-A0GR	37.3333	0	69.4603	FEMALE	Stage IA	Early stage	Endometrioid endometrial adenocarcinoma	G2		Included	Included
TCGA-A5-A0GU	28.6667	0	58.0603	FEMALE	Stage IA	Early stage	Endometrioid endometrial adenocarcinoma	G1		Included	Included
TCGA-A5-A0GV	54.7667	0	67.2329	FEMALE	Stage IA	Early stage	Endometrioid endometrial adenocarcinoma	G1		Included	Included
TCGA-A5-A0GW	23.5333	0	46.8274	FEMALE	Stage IA	Early stage	Endometrioid endometrial adenocarcinoma	G3		Included	Included
TCGA-A5-A0GX	69.6	0	53.7671	FEMALE	Stage IA	Early stage	Endometrioid endometrial adenocarcinoma	G2		Included	Included
TCGA-A5-A0R6	38.4333	0	64.2438	FEMALE	Stage IIIC1	Advanced stage	Serous endometrial adenocarcinoma	G3		Included	Included
TCGA-A5-A0R7	17.8333	0	55.4795	FEMALE	Stage IA	Early stage	Endometrioid endometrial adenocarcinoma	G2		Included	Included
TCGA-A5-A0R8	19.8667	0	81.5808	FEMALE	Stage IB	Early stage	Endometrioid endometrial adenocarcinoma	G2		Included	Included
TCGA-A5-A0R9	24.9667	0	52.0055	FEMALE	Stage IA	Early stage	Endometrioid endometrial adenocarcinoma	G2		Included	Included
TCGA-A5-A0RA	29.4667	0	68.6575	FEMALE	Stage IB	Early stage	Endometrioid endometrial adenocarcinoma	G2	Included		Included
TCGA-A5-A0VO	29.1667	1	64.5123	FEMALE	Stage IB	Early stage	Endometrioid endometrial adenocarcinoma	G2	Included		Included
TCGA-A5-A0VP	42.9333	0	74.8904	FEMALE	Stage IA	Early stage	Endometrioid endometrial adenocarcinoma	G3		Included	Included
TCGA-A5-A0VQ	16.1667	0	63	FEMALE	Stage IA	Early stage	Endometrioid endometrial adenocarcinoma	G3		Included	Included
TCGA-A5-A1OF	32.4333	0	47.4192	FEMALE	Stage IA	Early stage	Mixed serous and endometrioid	G3		Included	Included
TCGA-A5-A1OG	32.4333	1	65.6329	FEMALE	Stage IIIC2	Advanced stage	Serous endometrial adenocarcinoma	G3		Included	Included
TCGA-A5-A1OH	36.8333	0	86.1671	FEMALE	Stage IIIA	Advanced stage	Serous endometrial adenocarcinoma	G3		Included	Included
TCGA-A5-A1OJ	33.5333	0	31.8767	FEMALE	Stage IA	Early stage	Endometrioid endometrial adenocarcinoma	G2		Included	Included
TCGA-A5-A1OK	30.5667	0	63.5041	FEMALE	Stage IIIA	Advanced stage	Endometrioid endometrial adenocarcinoma	G3		Included	Included
TCGA-A5-A2K2	119.833	0	77.9616	FEMALE	Stage IA	Early stage	Serous endometrial adenocarcinoma	G3		Included	Included
TCGA-A5-A2K3	67.0667	0	68.2384	FEMALE	Stage IA	Early stage	Serous endometrial adenocarcinoma	G3		Included	Included
TCGA-A5-A2K4	29.0333	1	69.2329	FEMALE	Stage IIIA	Advanced stage	Serous endometrial adenocarcinoma	G3		Included	Included
TCGA-A5-A2K5	25.0667	0	76.8685	FEMALE	Stage IA	Early stage	Endometrioid endometrial adenocarcinoma	G3	Included		Included
TCGA-A5-A2K7	35.4333	0	41.0411	FEMALE	Stage II	Early stage	Endometrioid endometrial adenocarcinoma	G3		Included	Included
TCGA-A5-A3LO	25.8667	0	64.1123	FEMALE	Stage IB	Early stage	Endometrioid endometrial adenocarcinoma	G3		Included	Included
TCGA-A5-A3LP	15.1667	0	74.3315	FEMALE	Stage IB	Early stage	Serous endometrial adenocarcinoma	G3		Included	Included
TCGA-A5-A7WJ	11.3667	0	64.9945	FEMALE	Stage IA	Early stage	Endometrioid endometrial adenocarcinoma	G2		Included	Included
TCGA-A5-A7WK	18.6667	0	71.3534	FEMALE	Stage IA	Early stage	Mixed serous and endometrioid	G3		Included	Included
TCGA-A5-AB3J	17.0667	0	52.1096	FEMALE	Stage II	Early stage	Endometrioid endometrial adenocarcinoma	G2		Included	Included
TCGA-AJ-A23M	20.5333	1	61.4521	FEMALE	Stage II	Early stage	Serous endometrial adenocarcinoma	G3		Included	Included
TCGA-AJ-A23N	14.6333	1	70.6082	FEMALE	Stage IIIA	Advanced stage	Serous endometrial adenocarcinoma	G3		Included	Included
TCGA-AJ-A23O	10.4	1	69.6795	FEMALE	Stage IB	Early stage	Endometrioid endometrial adenocarcinoma	G3		Included	Included
TCGA-AJ-A2QK	21.4333	0	65.6027	FEMALE	Stage IA	Early stage	Endometrioid endometrial adenocarcinoma	G3		Included	Included
TCGA-AJ-A2QL	20.0667	0	60.4301	FEMALE	Stage IIIC1	Advanced stage	Endometrioid endometrial adenocarcinoma	G3		Included	Included
TCGA-AJ-A2QM	29.8	0	67.8795	FEMALE	Stage II	Early stage	Serous endometrial adenocarcinoma	G3		Included	Included
TCGA-AJ-A2QN	35.6333	0	60.0411	FEMALE	Stage II	Early stage	Endometrioid endometrial adenocarcinoma	G3		Included	Included
TCGA-AJ-A2QO	34.8333	1	85.5397	FEMALE	Stage IB	Early stage	Endometrioid endometrial adenocarcinoma	G3		Included	Included
TCGA-AJ-A3BD	34.6333	0	57.5288	FEMALE	Stage IIIC2	Advanced stage	Serous endometrial adenocarcinoma	G3		Included	Included
TCGA-AJ-A3BF	18.3667	0	65.4959	FEMALE	Stage IIIC2	Advanced stage	Serous endometrial adenocarcinoma	G3		Included	Included
TCGA-AJ-A3BG	18.3333	0	65.3726	FEMALE	Stage IA	Early stage	Mixed serous and endometrioid	G3	Included		Included
TCGA-AJ-A3BI	19.1667	0	67.4603	FEMALE	Stage IA	Early stage	Endometrioid endometrial adenocarcinoma	G3		Included	Included
TCGA-AJ-A3BK	34.3667	0	68.337	FEMALE	Stage IC	Early stage	Endometrioid endometrial adenocarcinoma	G3	Included		Included
TCGA-AJ-A3EJ	1.66667	1	74.8411	FEMALE	Stage IIIC2	Advanced stage	Mixed serous and endometrioid	G3		Included	Included
TCGA-AJ-A3EK	14.8667	0	53.7233	FEMALE	Stage IA	Early stage	Endometrioid endometrial adenocarcinoma	G3		Included	Included
TCGA-AJ-A3EL	22.8	0	47.7863	FEMALE	Stage IA	Early stage	Endometrioid endometrial adenocarcinoma	G3		Included	Included
TCGA-AJ-A3EM	22.5667	0	70.0192	FEMALE	Stage IB	Early stage	Endometrioid endometrial adenocarcinoma	G3		Included	Included
TCGA-AJ-A3I9	17.3	1	52.4356	FEMALE	Stage II	Early stage	Endometrioid endometrial adenocarcinoma	G3	Included		Included
TCGA-AJ-A3IA	21.1	0	78	FEMALE	Stage IB	Early stage	Serous endometrial adenocarcinoma	G3		Included	Included
TCGA-AJ-A3NC	37.5	0	63.9808	FEMALE	Stage IA	Early stage	Endometrioid endometrial adenocarcinoma	G3		Included	Included
TCGA-AJ-A3NE	20.9333	0	46.4575	FEMALE	Stage IA	Early stage	Endometrioid endometrial adenocarcinoma	G3		Included	Included
TCGA-AJ-A3NF	21.5	0	60.8493	FEMALE	Stage IIIC	Advanced stage	Serous endometrial adenocarcinoma	G3		Included	Included
TCGA-AJ-A3NG	15.8333	0	83.1534	FEMALE	Stage II	Early stage	Mixed serous and endometrioid	G3		Included	Included
TCGA-AJ-A3NH	10.3333	1	90.0575	FEMALE	Stage IB	Early stage	Serous endometrial adenocarcinoma	G3		Included	Included
TCGA-AJ-A3OJ	15.5667	0	54.3178	FEMALE	Stage II	Early stage	Endometrioid endometrial adenocarcinoma	G3		Included	Included
TCGA-AJ-A3OK	16.1667	0	73.5644	FEMALE	Stage IA	Early stage	Serous endometrial adenocarcinoma	G3		Included	Included
TCGA-AJ-A3OL	14.9667	1	55.1096	FEMALE	Stage IIIA	Advanced stage	Endometrioid endometrial adenocarcinoma	G3	Included		Included
TCGA-AJ-A3QS	17.1	0	57.9781	FEMALE	Stage IIIA	Advanced stage	Serous endometrial adenocarcinoma	G3		Included	Included
TCGA-AJ-A3TW	17.1	0	78.2438	FEMALE	Stage IB	Early stage	Serous endometrial adenocarcinoma	G3		Included	Included
TCGA-AJ-A5DV	22.6333	0	65.4575	FEMALE	Stage IA	Early stage	Endometrioid endometrial adenocarcinoma	G3		Included	Included
TCGA-AJ-A5DW	13	0	56.7425	FEMALE	Stage IA	Early stage	Endometrioid endometrial adenocarcinoma	G2		Included	Included
TCGA-AJ-A8CT	2.73333	0	58.9452	FEMALE	Stage IA	Early stage	Endometrioid endometrial adenocarcinoma	G1		Included	Included
TCGA-AJ-A8CV	35.6	0	58.4548	FEMALE	Stage IB	Early stage	Endometrioid endometrial adenocarcinoma	G2	Included		Included
TCGA-AP-A051	131.6	0	69.2301	FEMALE	Stage IA	Early stage	Endometrioid endometrial adenocarcinoma	G3		Included	Included
TCGA-AP-A052	22.3	1	59.5096	FEMALE	Stage IVB	Advanced stage	Serous endometrial adenocarcinoma	G3		Included	Included
TCGA-AP-A053	112.167	1	90.0603	FEMALE	Stage IA	Early stage	Endometrioid endometrial adenocarcinoma	G3		Included	Included
TCGA-AP-A054	23.6333	1	64.1205	FEMALE	Stage IIIC1	Advanced stage	Endometrioid endometrial adenocarcinoma	G3	Included		Included
TCGA-AP-A056	87.2667	0	64.9507	FEMALE	Stage II	Early stage	Endometrioid endometrial adenocarcinoma	G3		Included	Included
TCGA-AP-A059	48.7	0	69.3452	FEMALE	Stage IA	Early stage	Endometrioid endometrial adenocarcinoma	G3		Included	Included
TCGA-AP-A05A	64.8	1	81.9562	FEMALE	Stage II	Early stage	Serous endometrial adenocarcinoma	G3		Included	Included
TCGA-AP-A05D	58.6	0	67.389	FEMALE	Stage IIIC2	Advanced stage	Serous endometrial adenocarcinoma	G3		Included	Included
TCGA-AP-A05H	46.1667	0	76.011	FEMALE	Stage IB	Early stage	Serous endometrial adenocarcinoma	G3		Included	Included
TCGA-AP-A05J	37.4	0	66.0795	FEMALE	Stage II	Early stage	Serous endometrial adenocarcinoma	G3		Included	Included
TCGA-AP-A05N	24.2	1	58.2301	FEMALE	Stage IA	Early stage	Endometrioid endometrial adenocarcinoma	G1	Included		Included
TCGA-AP-A05O	12.8	0	68.4329	FEMALE	Stage IB	Early stage	Endometrioid endometrial adenocarcinoma	G3		Included	Included
TCGA-AP-A05P	21.2	0	54.8411	FEMALE	Stage IA	Early stage	Endometrioid endometrial adenocarcinoma	G1		Included	Included
TCGA-AP-A0L8	49.4667	1	70.5014	FEMALE	Stage IIIC2	Advanced stage	Serous endometrial adenocarcinoma	G3		Included	Included
TCGA-AP-A0L9	127.167	0	71.7397	FEMALE	Stage IA	Early stage	Serous endometrial adenocarcinoma	G3		Included	Included
TCGA-AP-A0LD	119.633	0	63.6055	FEMALE	Stage IB	Early stage	Endometrioid endometrial adenocarcinoma	G3		Included	Included
TCGA-AP-A0LE	111.9	0	57.4438	FEMALE	Stage IA	Early stage	Endometrioid endometrial adenocarcinoma	G3		Included	Included
TCGA-AP-A0LF	95.3	0	82.2658	FEMALE	Stage IVB	Advanced stage	Endometrioid endometrial adenocarcinoma	G3		Included	Included
TCGA-AP-A0LG	67.1667	0	54.9233	FEMALE	Stage IA	Early stage	Endometrioid endometrial adenocarcinoma	G3		Included	Included
TCGA-AP-A0LH	36.8667	1	60.737	FEMALE	Stage IA	Early stage	Mixed serous and endometrioid	G3		Included	Included
TCGA-AP-A0LI	99.0667	0	67.3233	FEMALE	Stage IIIC2	Advanced stage	Serous endometrial adenocarcinoma	G3		Included	Included
TCGA-AP-A0LJ	47.3667	0	42.6767	FEMALE	Stage IA	Early stage	Endometrioid endometrial adenocarcinoma	G1		Included	Included
TCGA-AP-A0LL	85.1333	0	56.7123	FEMALE	Stage IA	Early stage	Endometrioid endometrial adenocarcinoma	G1		Included	Included
TCGA-AP-A0LM	27.5	0	33.7233	FEMALE	Stage IIIC2	Advanced stage	Endometrioid endometrial adenocarcinoma	G3	Included		Included
TCGA-AP-A0LN	83.6667	0	56.7233	FEMALE	Stage IA	Early stage	Endometrioid endometrial adenocarcinoma	G1		Included	Included
TCGA-AP-A0LO	33.8667	1	45.1863	FEMALE	Stage IA	Early stage	Endometrioid endometrial adenocarcinoma	G2		Included	Included
TCGA-AP-A0LP	62.5	0	76.4329	FEMALE	Stage IA	Early stage	Endometrioid endometrial adenocarcinoma	G1		Included	Included
TCGA-AP-A0LS	96.8	0	63.3589	FEMALE	Stage IA	Early stage	Endometrioid endometrial adenocarcinoma	G2		Included	Included
TCGA-AP-A0LT	49.9	0	57.8274	FEMALE	Stage II	Early stage	Endometrioid endometrial adenocarcinoma	G2		Included	Included
TCGA-AP-A0LV	25.4333	0	39.8795	FEMALE	Stage IA	Early stage	Endometrioid endometrial adenocarcinoma	G1		Included	Included
TCGA-AP-A1DH	72.6667	0	62.0603	FEMALE	Stage IA	Early stage	Endometrioid endometrial adenocarcinoma	G3		Included	Included
TCGA-AP-A1DK	92.2333	0	53.4493	FEMALE	Stage IA	Early stage	Endometrioid endometrial adenocarcinoma	G3		Included	Included
TCGA-AP-A1DM	56.6667	0	60.9288	FEMALE	Stage IA	Early stage	Endometrioid endometrial adenocarcinoma	G1		Included	Included
TCGA-AP-A1DO	31.7333	0	62.4301	FEMALE	Stage IA	Early stage	Endometrioid endometrial adenocarcinoma	G2		Included	Included
TCGA-AP-A1DP	36.0333	1	70.1397	FEMALE	Stage IA	Early stage	Endometrioid endometrial adenocarcinoma	G2		Included	Included
TCGA-AP-A1DQ	47.4333	1	76.2055	FEMALE	Stage IIIC1	Advanced stage	Serous endometrial adenocarcinoma	G3		Included	Included
TCGA-AP-A1DR	49.8333	0	60.011	FEMALE	Stage IIIC1	Advanced stage	Endometrioid endometrial adenocarcinoma	G2		Included	Included
TCGA-AP-A1DV	6.8	0	60.0027	FEMALE	Stage II	Early stage	Endometrioid endometrial adenocarcinoma	G3		Included	Included
TCGA-AP-A1E0	61.0667	0	40.1452	FEMALE	Stage IIIC2	Advanced stage	Endometrioid endometrial adenocarcinoma	G2		Included	Included
TCGA-AP-A1E1	46.5	0	74.1699	FEMALE	Stage IA	Early stage	Endometrioid endometrial adenocarcinoma	G2		Included	Included
TCGA-AP-A1E3	28.2333	0	45.326	FEMALE	Stage IIIC1	Advanced stage	Endometrioid endometrial adenocarcinoma	G3		Included	Included
TCGA-AP-A1E4	51.8333	0	54.2849	FEMALE	Stage IB	Early stage	Endometrioid endometrial adenocarcinoma	G2	Included		Included
TCGA-AP-A3K1	22.2	1	56.4219	FEMALE	Stage IVB	Advanced stage	Serous endometrial adenocarcinoma	G3		Included	Included
TCGA-AP-A5FX	36.6333	1	68.6658	FEMALE	Stage IIIC1	Advanced stage	Mixed serous and endometrioid	G3		Included	Included
TCGA-AX-A05S	13.7667	1	81.9945	FEMALE	Stage IIIC	Advanced stage	Endometrioid endometrial adenocarcinoma	G3		Included	Included
TCGA-AX-A05T	33.6667	0	82.5671	FEMALE	Stage IB	Early stage	Endometrioid endometrial adenocarcinoma	G1		Included	Included
TCGA-AX-A05U	30.1	0	56.2548	FEMALE	Stage IB	Early stage	Endometrioid endometrial adenocarcinoma	G1		Included	Included
TCGA-AX-A05W	81.6667	0	60.8219	FEMALE	Stage IIB	Early stage	Endometrioid endometrial adenocarcinoma	G1		Included	Included
TCGA-AX-A05Y	89.4667	0	57.2712	FEMALE	Stage IB	Early stage	Endometrioid endometrial adenocarcinoma	G1		Included	Included
TCGA-AX-A05Z	72.5	0	37.0658	FEMALE	Stage IIIA	Advanced stage	Endometrioid endometrial adenocarcinoma	G2		Included	Included
TCGA-AX-A060	35.8333	0	78.0055	FEMALE	Stage IC	Early stage	Endometrioid endometrial adenocarcinoma	G3	Included		Included
TCGA-AX-A062	46.6333	0	53.8164	FEMALE	Stage IB	Early stage	Endometrioid endometrial adenocarcinoma	G1	Included		Included
TCGA-AX-A063	80.5667	0	63.137	FEMALE	Stage IB	Early stage	Endometrioid endometrial adenocarcinoma	G2		Included	Included
TCGA-AX-A064	50.5667	0	81.1644	FEMALE	Stage IIA	Early stage	Endometrioid endometrial adenocarcinoma	G2		Included	Included
TCGA-AX-A06B	68.6	0	72.1863	FEMALE	Stage IIA	Early stage	Endometrioid endometrial adenocarcinoma	G3		Included	Included
TCGA-AX-A06D	12.4333	1	82.2575	FEMALE	Stage IIIA	Advanced stage	Endometrioid endometrial adenocarcinoma	G2	Included		Included
TCGA-AX-A06F	58.2667	0	59.2438	FEMALE	Stage IVA	Advanced stage	Endometrioid endometrial adenocarcinoma	G3		Included	Included
TCGA-AX-A06H	27.7667	0	61.0137	FEMALE	Stage IIIA	Advanced stage	Endometrioid endometrial adenocarcinoma	G1		Included	Included
TCGA-AX-A06J	30.4333	0	71.2329	FEMALE	Stage IB	Early stage	Endometrioid endometrial adenocarcinoma	G3		Included	Included
TCGA-AX-A06L	61.5	0	63.8192	FEMALE	Stage IB	Early stage	Endometrioid endometrial adenocarcinoma	G1	Included		Included
TCGA-AX-A0IS	61.9333	1	52.5288	FEMALE	Stage IC	Early stage	Endometrioid endometrial adenocarcinoma	G2	Included		Included
TCGA-AX-A0IU	36.2333	0	79.6247	FEMALE	Stage IIIC	Advanced stage	Serous endometrial adenocarcinoma	G3		Included	Included
TCGA-AX-A0IW	38.3	0	67.0904	FEMALE	Stage IIIA	Advanced stage	Serous endometrial adenocarcinoma	G3		Included	Included
TCGA-AX-A0IZ	44.4333	0	53.0521	FEMALE	Stage IB	Early stage	Endometrioid endometrial adenocarcinoma	G3		Included	Included
TCGA-AX-A0J0	40.6667	0	47.8521	FEMALE	Stage IB	Early stage	Endometrioid endometrial adenocarcinoma	G2		Included	Included
TCGA-AX-A0J1	78.4667	0	80.8247	FEMALE	Stage IB	Early stage	Endometrioid endometrial adenocarcinoma	G2	Included		Included
TCGA-AX-A1C4	13.4667	0	52.6274	FEMALE	Stage IB	Early stage	Endometrioid endometrial adenocarcinoma	G2	Included		Included
TCGA-AX-A1C5	33.3667	0	47.6247	FEMALE	Stage IIIC	Advanced stage	Endometrioid endometrial adenocarcinoma	G3	Included		Included
TCGA-AX-A1C7	35.1333	0	77.2548	FEMALE	Stage IB	Early stage	Serous endometrial adenocarcinoma	G3		Included	Included
TCGA-AX-A1C8	25.8667	0	77.9507	FEMALE	Stage IIIC	Advanced stage	Serous endometrial adenocarcinoma	G3		Included	Included
TCGA-AX-A1C9	26.7333	0	73.7068	FEMALE	Stage IB	Early stage	Endometrioid endometrial adenocarcinoma	G2		Included	Included
TCGA-AX-A1CA	32.4667	0	70.7315	FEMALE	Stage IB	Early stage	Serous endometrial adenocarcinoma	G3		Included	Included
TCGA-AX-A1CC	26.2667	0	65.1918	FEMALE	Stage IC	Early stage	Serous endometrial adenocarcinoma	G3		Included	Included
TCGA-AX-A1CE	34.5667	0	60.189	FEMALE	Stage IB	Early stage	Endometrioid endometrial adenocarcinoma	G3	Included		Included
TCGA-AX-A1CF	77.9	0	69.3151	FEMALE	Stage IVB	Advanced stage	Endometrioid endometrial adenocarcinoma	G3		Included	Included
TCGA-AX-A1CI	86.6667	0	61.8685	FEMALE	Stage IB	Early stage	Endometrioid endometrial adenocarcinoma	G1		Included	Included
TCGA-AX-A1CJ	74.4333	0	59.3288	FEMALE	Stage IC	Early stage	Endometrioid endometrial adenocarcinoma	G2		Included	Included
TCGA-AX-A1CK	81.3667	0	58.0822	FEMALE	Stage IB	Early stage	Endometrioid endometrial adenocarcinoma	G2		Included	Included
TCGA-AX-A1CN	38.1	0	54.411	FEMALE	Stage IIB	Early stage	Endometrioid endometrial adenocarcinoma	G3	Included		Included
TCGA-AX-A1CP	36.9	0	84.211	FEMALE	Stage IA	Early stage	Serous endometrial adenocarcinoma	G3		Included	Included
TCGA-AX-A1CR	23.3667	0	70.7178	FEMALE	Stage IIB	Early stage	Mixed serous and endometrioid	G3		Included	Included
TCGA-AX-A2H2	4.83333	1	86.3671	FEMALE	Stage IIA	Early stage	Serous endometrial adenocarcinoma	G3		Included	Included
TCGA-AX-A2H4	30.5333	1	66.3945	FEMALE	Stage IIIA	Advanced stage	Serous endometrial adenocarcinoma	G3		Included	Included
TCGA-AX-A2H5	72.2333	0	67.8274	FEMALE	Stage IIIC	Advanced stage	Serous endometrial adenocarcinoma	G3		Included	Included
TCGA-AX-A2H7	41.3667	1	87.9452	FEMALE	Stage IC	Early stage	Endometrioid endometrial adenocarcinoma	G3		Included	Included
TCGA-AX-A2H8	62.0333	0	64.2411	FEMALE	Stage IB	Early stage	Endometrioid endometrial adenocarcinoma	G3		Included	Included
TCGA-AX-A2HA	82.5	0	36.0055	FEMALE	Stage IB	Early stage	Endometrioid endometrial adenocarcinoma	G3		Included	Included
TCGA-AX-A2HC	34.8	0	53.3836	FEMALE	Stage IIIC	Advanced stage	Endometrioid endometrial adenocarcinoma	G3		Included	Included
TCGA-AX-A2HD	47.1333	0	69.8603	FEMALE	Stage IIIA	Advanced stage	Endometrioid endometrial adenocarcinoma	G3		Included	Included
TCGA-AX-A2HF	28.2667	0	67.6411	FEMALE	Stage IB	Early stage	Serous endometrial adenocarcinoma	G3		Included	Included
TCGA-AX-A2HG	38.7667	0	56.9068	FEMALE	Stage IC	Early stage	Endometrioid endometrial adenocarcinoma	G3	Included		Included
TCGA-AX-A2HH	18	0	60.0658	FEMALE	Stage IA	Early stage	Endometrioid endometrial adenocarcinoma	G3		Included	Included
TCGA-AX-A2HJ	31.1667	0	35.9233	FEMALE	Stage IC	Early stage	Endometrioid endometrial adenocarcinoma	G3		Included	Included
TCGA-AX-A2HK	3	1	77.5781	FEMALE	Stage IIIC	Advanced stage	Endometrioid endometrial adenocarcinoma	G3	Included		Included
TCGA-AX-A2IN	31.5667	1	63.7671	FEMALE	Stage IC	Early stage	Endometrioid endometrial adenocarcinoma	G3	Included		Included
TCGA-AX-A2IO	65.8333	0	83.6685	FEMALE	Stage IIA	Early stage	Serous endometrial adenocarcinoma	G3		Included	Included
TCGA-AX-A3FX	44.4333	1	69.2055	FEMALE	Stage IIB	Early stage	Endometrioid endometrial adenocarcinoma	G3	Included		Included
TCGA-AX-A3G1	20.8	1	85.0329	FEMALE	Stage IC	Early stage	Endometrioid endometrial adenocarcinoma	G3		Included	Included
TCGA-AX-A3G3	1.4	0	58.3781	FEMALE	Stage IIIA	Advanced stage	Serous endometrial adenocarcinoma	G3		Included	Included
TCGA-AX-A3G8	1	0	76.4356	FEMALE	Stage IA	Early stage	Endometrioid endometrial adenocarcinoma	G3		Included	Included
TCGA-AX-A3G9	18.6	0	64.0027	FEMALE	Stage IIIC	Advanced stage	Endometrioid endometrial adenocarcinoma	G3	Included		Included
TCGA-AX-A3GB	14.6667	0	73.2164	FEMALE	Stage IB	Early stage	Endometrioid endometrial adenocarcinoma	G3		Included	Included
TCGA-B5-A0JN	81.5	0	84.7479	FEMALE	Stage IVB	Advanced stage	Serous endometrial adenocarcinoma	G3		Included	Included
TCGA-B5-A0JR	57.7	0	73.463	FEMALE	Stage IB	Early stage	Endometrioid endometrial adenocarcinoma	G3		Included	Included
TCGA-B5-A0JS	87.5667	0	54.7808	FEMALE	Stage IA	Early stage	Endometrioid endometrial adenocarcinoma	G1		Included	Included
TCGA-B5-A0JT	56.0667	0	63.126	FEMALE	Stage IIIA	Advanced stage	Endometrioid endometrial adenocarcinoma	G1		Included	Included
TCGA-B5-A0JU	60.0667	0	57.9699	FEMALE	Stage IB	Early stage	Endometrioid endometrial adenocarcinoma	G2		Included	Included
TCGA-B5-A0JV	87.2	0	63.8219	FEMALE	Stage IA	Early stage	Endometrioid endometrial adenocarcinoma	G2		Included	Included
TCGA-B5-A0JX	59.5667	0	62.5589	FEMALE	Stage IB	Early stage	Endometrioid endometrial adenocarcinoma	G3		Included	Included
TCGA-B5-A0JY	70.2333	0	50.6164	FEMALE	Stage IIIC1	Advanced stage	Endometrioid endometrial adenocarcinoma	G3		Included	Included
TCGA-B5-A0JZ	72.4333	0	60.5644	FEMALE	Stage IIIC1	Advanced stage	Endometrioid endometrial adenocarcinoma	G3		Included	Included
TCGA-B5-A0K0	49.2667	0	48.7945	FEMALE	Stage IA	Early stage	Endometrioid endometrial adenocarcinoma	G1		Included	Included
TCGA-B5-A0K1	37	0	69.2904	FEMALE	Stage IA	Early stage	Endometrioid endometrial adenocarcinoma	G1	Included		Included
TCGA-B5-A0K2	73.6333	0	55.0137	FEMALE	Stage IIIA	Advanced stage	Endometrioid endometrial adenocarcinoma	G1		Included	Included
TCGA-B5-A0K3	27.6667	1	62.0932	FEMALE	Stage IA	Early stage	Endometrioid endometrial adenocarcinoma	G3		Included	Included
TCGA-B5-A0K4	58.5667	0	51.0438	FEMALE	Stage IB	Early stage	Endometrioid endometrial adenocarcinoma	G2		Included	Included
TCGA-B5-A0K6	65.1	0	58.9452	FEMALE	Stage IA	Early stage	Endometrioid endometrial adenocarcinoma	G1		Included	Included
TCGA-B5-A0K7	64.4333	0	64.189	FEMALE	Stage IA	Early stage	Endometrioid endometrial adenocarcinoma	G1		Included	Included
TCGA-B5-A0K8	28.2333	0	71.211	FEMALE	Stage IB	Early stage	Serous endometrial adenocarcinoma	G3		Included	Included
TCGA-B5-A0K9	13.6333	1	88.463	FEMALE	Stage II	Early stage	Endometrioid endometrial adenocarcinoma	G1	Included		Included
TCGA-B5-A0KB	27.4667	0	62.1068	FEMALE	Stage IB	Early stage	Endometrioid endometrial adenocarcinoma	G3		Included	Included
TCGA-B5-A11E	60.6667	0	53.3096	FEMALE	Stage IB	Early stage	Endometrioid endometrial adenocarcinoma	G3	Included		Included
TCGA-B5-A11F	188.367	0	55.263	FEMALE	Stage IA	Early stage	Endometrioid endometrial adenocarcinoma	G2		Included	Included
TCGA-B5-A11G	114.933	0	71.2192	FEMALE	Stage IA	Early stage	Endometrioid endometrial adenocarcinoma	G1		Included	Included
TCGA-B5-A11H	89.5667	0	67.2767	FEMALE	Stage IIIA	Advanced stage	Endometrioid endometrial adenocarcinoma	G2		Included	Included
TCGA-B5-A11I	76.7667	0	65.3616	FEMALE	Stage IVB	Advanced stage	Endometrioid endometrial adenocarcinoma	G3		Included	Included
TCGA-B5-A11J	55.2	0	64.3425	FEMALE	Stage IA	Early stage	Endometrioid endometrial adenocarcinoma	G2	Included		Included
TCGA-B5-A11L	74.6667	1	71.5616	FEMALE	Stage IC	Early stage	Endometrioid endometrial adenocarcinoma	G2	Included		Included
TCGA-B5-A11M	45.4	0	44.0082	FEMALE	Stage IA	Early stage	Endometrioid endometrial adenocarcinoma	G1		Included	Included
TCGA-B5-A11N	62.5333	0	69.7041	FEMALE	Stage IA	Early stage	Endometrioid endometrial adenocarcinoma	G1		Included	Included
TCGA-B5-A11O	86.9667	0	62.2466	FEMALE	Stage IA	Early stage	Endometrioid endometrial adenocarcinoma	G1	Included		Included
TCGA-B5-A11P	52.7667	0	87.8	FEMALE	Stage IB	Early stage	Endometrioid endometrial adenocarcinoma	G3		Included	Included
TCGA-B5-A11Q	32.5333	0	64.4877	FEMALE	Stage IIIA	Advanced stage	Endometrioid endometrial adenocarcinoma	G1		Included	Included
TCGA-B5-A11R	78.3	0	51.7205	FEMALE	Stage II	Early stage	Endometrioid endometrial adenocarcinoma	G3		Included	Included
TCGA-B5-A11S	74.3	0	63.2466	FEMALE	Stage IA	Early stage	Endometrioid endometrial adenocarcinoma	G2		Included	Included
TCGA-B5-A11U	16.9667	0	74.411	FEMALE	Stage IVB	Advanced stage	Endometrioid endometrial adenocarcinoma	G3		Included	Included
TCGA-B5-A11V	19.8333	0	64.7397	FEMALE	Stage IA	Early stage	Endometrioid endometrial adenocarcinoma	G1		Included	Included
TCGA-B5-A11W	19.7667	0	61.274	FEMALE	Stage IB	Early stage	Endometrioid endometrial adenocarcinoma	G2		Included	Included
TCGA-B5-A11X	19.8667	0	66.3479	FEMALE	Stage IIIC2	Advanced stage	Endometrioid endometrial adenocarcinoma	G3		Included	Included
TCGA-B5-A11Y	18.6667	0	59.8904	FEMALE	Stage IB	Early stage	Endometrioid endometrial adenocarcinoma	G1		Included	Included
TCGA-B5-A11Z	17.6	0	61.6575	FEMALE	Stage IA	Early stage	Endometrioid endometrial adenocarcinoma	G1		Included	Included
TCGA-B5-A121	16.8	0	57.5836	FEMALE	Stage IIIA	Advanced stage	Endometrioid endometrial adenocarcinoma	G1		Included	Included
TCGA-B5-A1MR	228.633	0	65.8	FEMALE	Stage IIIA	Advanced stage	Endometrioid endometrial adenocarcinoma	G3		Included	Included
TCGA-B5-A1MS	103.733	1	60.4603	FEMALE	Stage IC	Early stage	Serous endometrial adenocarcinoma	G3		Included	Included
TCGA-B5-A1MU	51.6	1	79.526	FEMALE	Stage IVB	Advanced stage	Serous endometrial adenocarcinoma	G3		Included	Included
TCGA-B5-A1MV	52.1667	0	84.7288	FEMALE	Stage IA	Early stage	Endometrioid endometrial adenocarcinoma	G2		Included	Included
TCGA-B5-A1MW	14.9	0	55.2959	FEMALE	Stage IA	Early stage	Endometrioid endometrial adenocarcinoma	G3	Included		Included
TCGA-B5-A1MX	49.1	0	47.4521	FEMALE	Stage IB	Early stage	Endometrioid endometrial adenocarcinoma	G3		Included	Included
TCGA-B5-A1MY	12.0333	1	62.4795	FEMALE	Stage IIIC2	Advanced stage	Serous endometrial adenocarcinoma	G3		Included	Included
TCGA-B5-A1MZ	53.2667	0	54.6712	FEMALE	Stage IA	Early stage	Endometrioid endometrial adenocarcinoma	G1		Included	Included
TCGA-B5-A1N2	31.8	1	70.1699	FEMALE	Stage IIIC1	Advanced stage	Serous endometrial adenocarcinoma	G3		Included	Included
TCGA-B5-A3F9	138.5	0	56.2274	FEMALE	Stage IB	Early stage	Endometrioid endometrial adenocarcinoma	G3		Included	Included
TCGA-B5-A3FA	97.6333	0	73.5616	FEMALE	Stage IC	Early stage	Endometrioid endometrial adenocarcinoma	G3		Included	Included
TCGA-B5-A3FB	94.8	0	73.3671	FEMALE	Stage IB	Early stage	Endometrioid endometrial adenocarcinoma	G3		Included	Included
TCGA-B5-A3FC	72.8333	0	53.211	FEMALE	Stage II	Early stage	Endometrioid endometrial adenocarcinoma	G3		Included	Included
TCGA-B5-A3FD	39.9	1	70.7205	FEMALE	Stage IA	Early stage	Endometrioid endometrial adenocarcinoma	G3		Included	Included
TCGA-B5-A3FH	28.0333	0	74.5781	FEMALE	Stage IA	Early stage	Endometrioid endometrial adenocarcinoma	G3		Included	Included
TCGA-B5-A3S1	30.0667	0	71.3178	FEMALE	Stage IIIC1	Advanced stage	Serous endometrial adenocarcinoma	G3		Included	Included
TCGA-B5-A5OC	41.6333	0	71.5315	FEMALE	Stage IIIB	Advanced stage	Endometrioid endometrial adenocarcinoma	G3		Included	Included
TCGA-B5-A5OD	34.6	0	67.8767	FEMALE	Stage IIIC	Advanced stage	Serous endometrial adenocarcinoma	G3		Included	Included
TCGA-B5-A5OE	35.4333	0	68.2329	FEMALE	Stage IIIC2	Advanced stage	Serous endometrial adenocarcinoma	G3		Included	Included
TCGA-BG-A0LW	18.8667	0	47.5863	FEMALE	Stage IA	Early stage	Endometrioid endometrial adenocarcinoma	G2		Included	Included
TCGA-BG-A0LX	20.4667	0	57.337	FEMALE	Stage IB	Early stage	Endometrioid endometrial adenocarcinoma	G2		Included	Included
TCGA-BG-A0M0	19.6	0	66.9233	FEMALE	Stage IA	Early stage	Endometrioid endometrial adenocarcinoma	G1		Included	Included
TCGA-BG-A0M2	21.2333	0	62.526	FEMALE	Stage IB	Early stage	Endometrioid endometrial adenocarcinoma	G2		Included	Included
TCGA-BG-A0M3	35.7	0	74.474	FEMALE	Stage IB	Early stage	Endometrioid endometrial adenocarcinoma	G2		Included	Included
TCGA-BG-A0M4	72.2333	0	60.5205	FEMALE	Stage IA	Early stage	Endometrioid endometrial adenocarcinoma	G3	Included		Included
TCGA-BG-A0M6	22.3667	1	73.0575	FEMALE	Stage IIIC2	Advanced stage	Serous endometrial adenocarcinoma	G3		Included	Included
TCGA-BG-A0M7	64.5667	0	60.537	FEMALE	Stage IIIC1	Advanced stage	Endometrioid endometrial adenocarcinoma	G2		Included	Included
TCGA-BG-A0M8	67.3333	0	50.1589	FEMALE	Stage IA	Early stage	Endometrioid endometrial adenocarcinoma	G3		Included	Included
TCGA-BG-A0M9	75.6667	0	73.1726	FEMALE	Stage IB	Early stage	Endometrioid endometrial adenocarcinoma	G2		Included	Included
TCGA-BG-A0MA	10.8667	1	60.3726	FEMALE	Stage IB	Early stage	Endometrioid endometrial adenocarcinoma	G3	Included		Included
TCGA-BG-A0MC	42.1	0	74.3452	FEMALE	Stage IA	Early stage	Endometrioid endometrial adenocarcinoma	G1		Included	Included
TCGA-BG-A0MG	49.2333	0	73.8548	FEMALE	Stage IA	Early stage	Endometrioid endometrial adenocarcinoma	G1		Included	Included
TCGA-BG-A0MH	64.3333	0	61.5753	FEMALE	Stage IC	Early stage	Endometrioid endometrial adenocarcinoma	G2		Included	Included
TCGA-BG-A0MI	23.8	1	83.1068	FEMALE	Stage IA	Early stage	Endometrioid endometrial adenocarcinoma	G2	Included		Included
TCGA-BG-A0MK	43.9	1	52.1479	FEMALE	Stage IIB	Early stage	Endometrioid endometrial adenocarcinoma	G3	Included		Included
TCGA-BG-A0MO	43.6333	0	63.8	FEMALE	Stage IA	Early stage	Endometrioid endometrial adenocarcinoma	G1		Included	Included
TCGA-BG-A0MQ	60.5667	0	72.011	FEMALE	Stage IA	Early stage	Endometrioid endometrial adenocarcinoma	G1		Included	Included
TCGA-BG-A0MS	62.7333	0	53.5534	FEMALE	Stage IIIC1	Advanced stage	Endometrioid endometrial adenocarcinoma	G3		Included	Included
TCGA-BG-A0MT	21.4667	0	64.5863	FEMALE	Stage IA	Early stage	Endometrioid endometrial adenocarcinoma	G2		Included	Included
TCGA-BG-A0MU	20.5667	0	78.4137	FEMALE	Stage IIIA	Advanced stage	Endometrioid endometrial adenocarcinoma	G1		Included	Included
TCGA-BG-A0RY	15.6333	0	68.3616	FEMALE	Stage IB	Early stage	Endometrioid endometrial adenocarcinoma	G2		Included	Included
TCGA-BG-A0VT	52.2667	0	56.4438	FEMALE	Stage IIIA	Advanced stage	Endometrioid endometrial adenocarcinoma	G2		Included	Included
TCGA-BG-A0VV	51.7667	0	53.6466	FEMALE	Stage IA	Early stage	Endometrioid endometrial adenocarcinoma	G1		Included	Included
TCGA-BG-A0VW	52.7333	0	77.7616	FEMALE	Stage IA	Early stage	Endometrioid endometrial adenocarcinoma	G1		Included	Included
TCGA-BG-A0VX	34.7667	0	58.6986	FEMALE	Stage IB	Early stage	Endometrioid endometrial adenocarcinoma	G1		Included	Included
TCGA-BG-A0VZ	53.3667	0	58.6685	FEMALE	Stage IIIA	Advanced stage	Endometrioid endometrial adenocarcinoma	G1		Included	Included
TCGA-BG-A0W1	53.5667	0	89.726	FEMALE	Stage II	Early stage	Endometrioid endometrial adenocarcinoma	G2	Included		Included
TCGA-BG-A0W2	57.3667	0	57.5288	FEMALE	Stage IA	Early stage	Endometrioid endometrial adenocarcinoma	G1	Included		Included
TCGA-BG-A0YU	15.0333	0	37.3808	FEMALE	Stage IA	Early stage	Endometrioid endometrial adenocarcinoma	G1		Included	Included
TCGA-BG-A0YV	12.7333	0	67.3068	FEMALE	Stage IIIA	Advanced stage	Serous endometrial adenocarcinoma	G3		Included	Included
TCGA-BG-A186	13.9667	0	61.2877	FEMALE	Stage IIIA	Advanced stage	Endometrioid endometrial adenocarcinoma	G2		Included	Included
TCGA-BG-A187	14.9333	0	66.0247	FEMALE	Stage IB	Early stage	Endometrioid endometrial adenocarcinoma	G2		Included	Included
TCGA-BG-A18A	14.2	0	74.2082	FEMALE	Stage IA	Early stage	Endometrioid endometrial adenocarcinoma	G1		Included	Included
TCGA-BG-A18B	15.6667	0	53.5616	FEMALE	Stage I	Early stage	Endometrioid endometrial adenocarcinoma	G2		Included	Included
TCGA-BG-A18C	15.6667	0	72.8822	FEMALE	Stage IA	Early stage	Endometrioid endometrial adenocarcinoma	G2		Included	Included
TCGA-BG-A220	14.4667	0	69.4411	FEMALE	Stage IA	Early stage	Endometrioid endometrial adenocarcinoma	G3		Included	Included
TCGA-BG-A221	1.83333	0	84.8219	FEMALE	Stage IB	Early stage	Endometrioid endometrial adenocarcinoma	G3		Included	Included
TCGA-BG-A222	9.7	0	49.9178	FEMALE	Stage IA	Early stage	Endometrioid endometrial adenocarcinoma	G3		Included	Included
TCGA-BG-A2AD	20.3	0	63.189	FEMALE	Stage IIIB	Advanced stage	Endometrioid endometrial adenocarcinoma	G3		Included	Included
TCGA-BG-A2AE	24.0333	0	57.7233	FEMALE	Stage IB	Early stage	Endometrioid endometrial adenocarcinoma	G3		Included	Included
TCGA-BG-A2L7	20.4	0	68.7425	FEMALE	Stage IA	Early stage	Endometrioid endometrial adenocarcinoma	G3		Included	Included
TCGA-BG-A3EW	11.4667	0	62.2055	FEMALE	Stage III	Advanced stage	Endometrioid endometrial adenocarcinoma	G3		Included	Included
TCGA-BG-A3PP	22.7	0	82.8137	FEMALE	Stage II	Early stage	Serous endometrial adenocarcinoma	G3		Included	Included
TCGA-BK-A0C9	36.4	0	57.1945	FEMALE	Stage IB	Early stage	Endometrioid endometrial adenocarcinoma	G1		Included	Included
TCGA-BK-A0CA	35.4667	0	61.3096	FEMALE	Stage IIIC	Advanced stage	Mixed serous and endometrioid	G3		Included	Included
TCGA-BK-A0CB	36.4	0	60.0822	FEMALE	Stage IIIC	Advanced stage	Endometrioid endometrial adenocarcinoma	G2		Included	Included
TCGA-BK-A0CC	35.5667	0	69.8055	FEMALE	Stage IIIC	Advanced stage	Serous endometrial adenocarcinoma	G3		Included	Included
TCGA-BK-A139	31.4333	1	74.1836	FEMALE	Stage IB	Early stage	Endometrioid endometrial adenocarcinoma	G3	Included		Included
TCGA-BK-A13B	32.2	0	58.8849	FEMALE	Stage IB	Early stage	Endometrioid endometrial adenocarcinoma	G3		Included	Included
TCGA-BK-A13C	25.3333	0	47.4438	FEMALE	Stage IB	Early stage	Endometrioid endometrial adenocarcinoma	G2		Included	Included
TCGA-BK-A26L	24.4667	0	71.2384	FEMALE	Stage IIIC1	Advanced stage	Serous endometrial adenocarcinoma	G3		Included	Included
TCGA-BK-A4ZD	16.8667	0	42.5644	FEMALE	Stage IA	Early stage	Endometrioid endometrial adenocarcinoma	G3		Included	Included
TCGA-BK-A56F	13.3667	0	75.4055	FEMALE	Stage IB	Early stage	Endometrioid endometrial adenocarcinoma	G1		Included	Included
TCGA-BK-A6W3	10.1667	0	34.4932	FEMALE	Stage II	Early stage	Endometrioid endometrial adenocarcinoma	G2		Included	Included
TCGA-BK-A6W4	10	0	62.3726	FEMALE	Stage IA	Early stage	Endometrioid endometrial adenocarcinoma	G2		Included	Included
TCGA-BS-A0T9	47.6	1	39.0493	FEMALE	Stage IVB	Advanced stage	Endometrioid endometrial adenocarcinoma	G3	Included		Included
TCGA-BS-A0TA	24.6667	1	58.9178	FEMALE	Stage IVB	Advanced stage	Endometrioid endometrial adenocarcinoma	G3	Included		Included
TCGA-BS-A0TC	86.7333	0	70.0274	FEMALE	Stage IB	Early stage	Endometrioid endometrial adenocarcinoma	G1		Included	Included
TCGA-BS-A0TD	79.3	0	65.6164	FEMALE	Stage IB	Early stage	Endometrioid endometrial adenocarcinoma	G1		Included	Included
TCGA-BS-A0TE	4.86667	1	35.5699	FEMALE	Stage IVB	Advanced stage	Endometrioid endometrial adenocarcinoma	G3	Included		Included
TCGA-BS-A0TG	79.0333	0	60.3918	FEMALE	Stage IIIA	Advanced stage	Endometrioid endometrial adenocarcinoma	G2	Included		Included
TCGA-BS-A0TI	62.7333	0	64.9452	FEMALE	Stage IC	Early stage	Endometrioid endometrial adenocarcinoma	G3		Included	Included
TCGA-BS-A0TJ	68.9333	0	59.3507	FEMALE	Stage IC	Early stage	Endometrioid endometrial adenocarcinoma	G3		Included	Included
TCGA-BS-A0U5	97.8333	0	76.5616	FEMALE	Stage IA	Early stage	Endometrioid endometrial adenocarcinoma	G1		Included	Included
TCGA-BS-A0U7	31.1667	1	63.4685	FEMALE	Stage IC	Early stage	Endometrioid endometrial adenocarcinoma	G2		Included	Included
TCGA-BS-A0U8	98.7667	0	55.8959	FEMALE	Stage IIIC	Advanced stage	Endometrioid endometrial adenocarcinoma	G1	Included		Included
TCGA-BS-A0U9	94.1667	0	59.1233	FEMALE	Stage IIA	Early stage	Endometrioid endometrial adenocarcinoma	G3		Included	Included
TCGA-BS-A0UA	116.5	0	68.1425	FEMALE	Stage IB	Early stage	Endometrioid endometrial adenocarcinoma	G1		Included	Included
TCGA-BS-A0UF	87.0333	0	65.126	FEMALE	Stage IB	Early stage	Endometrioid endometrial adenocarcinoma	G3		Included	Included
TCGA-BS-A0UJ	83.5333	0	68.9014	FEMALE	Stage IA	Early stage	Endometrioid endometrial adenocarcinoma	G1		Included	Included
TCGA-BS-A0UL	82.7	0	54.7452	FEMALE	Stage IA	Early stage	Endometrioid endometrial adenocarcinoma	G1	Included		Included
TCGA-BS-A0UM	88.1333	0	64.1096	FEMALE	Stage IB	Early stage	Endometrioid endometrial adenocarcinoma	G1		Included	Included
TCGA-BS-A0UT	73.7333	0	62.3973	FEMALE	Stage IIB	Early stage	Endometrioid endometrial adenocarcinoma	G2		Included	Included
TCGA-BS-A0UV	74.2667	0	55.5233	FEMALE	Stage IIIC	Advanced stage	Endometrioid endometrial adenocarcinoma	G3		Included	Included
TCGA-BS-A0V4	60.3333	0	56.9233	FEMALE	Stage IB	Early stage	Endometrioid endometrial adenocarcinoma	G1		Included	Included
TCGA-BS-A0V6	90.8333	0	55.8055	FEMALE	Stage IB	Early stage	Endometrioid endometrial adenocarcinoma	G1		Included	Included
TCGA-BS-A0V7	64.4667	0	48.7945	FEMALE	Stage IB	Early stage	Endometrioid endometrial adenocarcinoma	G1		Included	Included
TCGA-BS-A0V8	84.8	0	68.4411	FEMALE	Stage IIB	Early stage	Endometrioid endometrial adenocarcinoma	G2		Included	Included
TCGA-BS-A0VI	88.2	0	58.0767	FEMALE	Stage IIB	Early stage	Endometrioid endometrial adenocarcinoma	G3	Included		Included
TCGA-BS-A0WQ	67.4	0	55.1534	FEMALE	Stage IA	Early stage	Endometrioid endometrial adenocarcinoma	G2		Included	Included
TCGA-D1-A0ZN	17.0667	0	60.3452	FEMALE	Stage IA	Early stage	Endometrioid endometrial adenocarcinoma	G1	Included		Included
TCGA-D1-A0ZO	20.0667	0	75.2932	FEMALE	Stage IB	Early stage	Endometrioid endometrial adenocarcinoma	G1		Included	Included
TCGA-D1-A0ZP	30.3667	0	59.126	FEMALE	Stage IVA	Advanced stage	Serous endometrial adenocarcinoma	G3		Included	Included
TCGA-D1-A0ZQ	8.66667	0	90.0603	FEMALE	Stage IB	Early stage	Endometrioid endometrial adenocarcinoma	G2		Included	Included
TCGA-D1-A0ZS	4.93333	0	54.3041	FEMALE	Stage IB	Early stage	Endometrioid endometrial adenocarcinoma	G3		Included	Included
TCGA-D1-A0ZU	29.0667	0	34.1315	FEMALE	Stage IB	Early stage	Endometrioid endometrial adenocarcinoma	G2		Included	Included
TCGA-D1-A0ZV	24.2667	0	58.5589	FEMALE	Stage IB	Early stage	Endometrioid endometrial adenocarcinoma	G2		Included	Included
TCGA-D1-A0ZZ	22.8667	0	80.6027	FEMALE	Stage IB	Early stage	Mixed serous and endometrioid	G3		Included	Included
TCGA-D1-A101	1.76667	0	60.4877	FEMALE	Stage IB	Early stage	Endometrioid endometrial adenocarcinoma	G2		Included	Included
TCGA-D1-A102	4.5	0	49.2904	FEMALE	Stage IB	Early stage	Endometrioid endometrial adenocarcinoma	G2		Included	Included
TCGA-D1-A103	22.3	0	87.2356	FEMALE	Stage IB	Early stage	Endometrioid endometrial adenocarcinoma	G1		Included	Included
TCGA-D1-A15V	40.0333	0	68.1808	FEMALE	Stage IB	Early stage	Serous endometrial adenocarcinoma	G3		Included	Included
TCGA-D1-A15W	30.5	0	59.0274	FEMALE	Stage IIIC	Advanced stage	Endometrioid endometrial adenocarcinoma	G1		Included	Included
TCGA-D1-A15X	30.3	0	45.2932	FEMALE	Stage IA	Early stage	Serous endometrial adenocarcinoma	G3		Included	Included
TCGA-D1-A15Z	1.93333	1	72.9808	FEMALE	Stage IB	Early stage	Endometrioid endometrial adenocarcinoma	G2	Included		Included
TCGA-D1-A160	3.73333	0	70.337	FEMALE	Stage IB	Early stage	Endometrioid endometrial adenocarcinoma	G2		Included	Included
TCGA-D1-A161	29.7333	0	78.6164	FEMALE	Stage IC	Early stage	Endometrioid endometrial adenocarcinoma	G1		Included	Included
TCGA-D1-A162	38.1667	0	69.9808	FEMALE	Stage IB	Early stage	Endometrioid endometrial adenocarcinoma	G1		Included	Included
TCGA-D1-A163	33.0333	0	50.9699	FEMALE	Stage IIIC	Advanced stage	Endometrioid endometrial adenocarcinoma	G2		Included	Included
TCGA-D1-A167	15.9333	0	70.0685	FEMALE	Stage IC	Early stage	Endometrioid endometrial adenocarcinoma	G2		Included	Included
TCGA-D1-A168	36.6	0	67.3589	FEMALE	Stage IB	Early stage	Endometrioid endometrial adenocarcinoma	G3		Included	Included
TCGA-D1-A169	37.8333	0	63.6658	FEMALE	Stage IV	Advanced stage	Endometrioid endometrial adenocarcinoma	G2	Included		Included
TCGA-D1-A16B	36.8667	0	64.2466	FEMALE	Stage IC	Early stage	Endometrioid endometrial adenocarcinoma	G2	Included		Included
TCGA-D1-A16D	38.0333	0	49.1315	FEMALE	Stage IC	Early stage	Endometrioid endometrial adenocarcinoma	G2		Included	Included
TCGA-D1-A16E	37.3	0	73.5863	FEMALE	Stage IB	Early stage	Endometrioid endometrial adenocarcinoma	G1		Included	Included
TCGA-D1-A16F	2.66667	0	60.937	FEMALE	Stage IB	Early stage	Endometrioid endometrial adenocarcinoma	G2		Included	Included
TCGA-D1-A16G	27.8	1	74.1507	FEMALE	Stage IV	Advanced stage	Serous endometrial adenocarcinoma	G3		Included	Included
TCGA-D1-A16I	11.6667	1	62.5644	FEMALE	Stage IC	Early stage	Serous endometrial adenocarcinoma	G3		Included	Included
TCGA-D1-A16J	30.3333	0	61.1479	FEMALE	Stage IIB	Early stage	Endometrioid endometrial adenocarcinoma	G2	Included		Included
TCGA-D1-A16N	31.5	0	51.4712	FEMALE	Stage IIIA	Advanced stage	Endometrioid endometrial adenocarcinoma	G3		Included	Included
TCGA-D1-A16O	34.1	0	44.1479	FEMALE	Stage IB	Early stage	Endometrioid endometrial adenocarcinoma	G1		Included	Included
TCGA-D1-A16Q	10.8	0	54.4466	FEMALE	Stage II	Early stage	Endometrioid endometrial adenocarcinoma	G2		Included	Included
TCGA-D1-A16S	18.9333	0	70.3836	FEMALE	Stage IIIC	Advanced stage	Serous endometrial adenocarcinoma	G3		Included	Included
TCGA-D1-A16V	4	1	78.4521	FEMALE	Stage IIIC	Advanced stage	Endometrioid endometrial adenocarcinoma	G3		Included	Included
TCGA-D1-A16X	3.7	0	54.2438	FEMALE	Stage IB	Early stage	Endometrioid endometrial adenocarcinoma	G2		Included	Included
TCGA-D1-A16Y	17.7333	0	56.0411	FEMALE	Stage IB	Early stage	Endometrioid endometrial adenocarcinoma	G1		Included	Included
TCGA-D1-A174	19.8	0	51.2384	FEMALE	Stage IA	Early stage	Endometrioid endometrial adenocarcinoma	G3		Included	Included
TCGA-D1-A175	6.73333	0	48.7726	FEMALE	Stage IC	Early stage	Endometrioid endometrial adenocarcinoma	G3		Included	Included
TCGA-D1-A176	30.5667	0	67.1808	FEMALE	Stage IB	Early stage	Endometrioid endometrial adenocarcinoma	G2		Included	Included
TCGA-D1-A177	18.2667	0	70.1425	FEMALE	Stage IB	Early stage	Endometrioid endometrial adenocarcinoma	G2		Included	Included
TCGA-D1-A179	14.9333	1	76.8137	FEMALE	Stage IIIC	Advanced stage	Serous endometrial adenocarcinoma	G3		Included	Included
TCGA-D1-A17A	1.6	0	59.0685	FEMALE	Stage IIA	Early stage	Endometrioid endometrial adenocarcinoma	G3		Included	Included
TCGA-D1-A17B	7.1	0	69.874	FEMALE	Stage IB	Early stage	Endometrioid endometrial adenocarcinoma	G2		Included	Included
TCGA-D1-A17C	1	0	78.2767	FEMALE	Stage IA	Early stage	Endometrioid endometrial adenocarcinoma	G1		Included	Included
TCGA-D1-A17D	30.8667	0	58.7425	FEMALE	Stage IB	Early stage	Endometrioid endometrial adenocarcinoma	G3		Included	Included
TCGA-D1-A17F	1.3	0	68.811	FEMALE	Stage IA	Early stage	Endometrioid endometrial adenocarcinoma	G2		Included	Included
TCGA-D1-A17H	28.4	0	61.3397	FEMALE	Stage IB	Early stage	Endometrioid endometrial adenocarcinoma	G1		Included	Included
TCGA-D1-A17K	28.4667	0	74.7479	FEMALE	Stage IA	Early stage	Endometrioid endometrial adenocarcinoma	G2		Included	Included
TCGA-D1-A17L	26.7333	0	81.9151	FEMALE	Stage IA	Early stage	Endometrioid endometrial adenocarcinoma	G1		Included	Included
TCGA-D1-A17M	10.3667	0	56.6712	FEMALE	Stage II	Early stage	Endometrioid endometrial adenocarcinoma	G1		Included	Included
TCGA-D1-A17N	1.53333	0	46.6986	FEMALE	Stage IA	Early stage	Endometrioid endometrial adenocarcinoma	G2		Included	Included
TCGA-D1-A17Q	1.8	0	54.8356	FEMALE	Stage IA	Early stage	Endometrioid endometrial adenocarcinoma	G2		Included	Included
TCGA-D1-A17R	11.3	1	58.5808	FEMALE	Stage IA	Early stage	Endometrioid endometrial adenocarcinoma	G2		Included	Included
TCGA-D1-A17S	24.6333	0	59.7096	FEMALE	Stage IA	Early stage	Endometrioid endometrial adenocarcinoma	G1	Included		Included
TCGA-D1-A17T	2.36667	0	67.5397	FEMALE	Stage IA	Early stage	Endometrioid endometrial adenocarcinoma	G2		Included	Included
TCGA-D1-A17U	23.2333	0	53.5452	FEMALE	Stage IIIC2	Advanced stage	Endometrioid endometrial adenocarcinoma	G2		Included	Included
TCGA-D1-A1NS	1.43333	0	53.8027	FEMALE	Stage IA	Early stage	Endometrioid endometrial adenocarcinoma	G1		Included	Included
TCGA-D1-A1NU	13.4	0	74.7178	FEMALE	Stage IA	Early stage	Serous endometrial adenocarcinoma	G3		Included	Included
TCGA-D1-A1NX	18.5	0	66.9616	FEMALE	Stage IIIC	Advanced stage	Serous endometrial adenocarcinoma	G3		Included	Included
TCGA-D1-A1NY	17.1	0	67.6247	FEMALE	Stage IB	Early stage	Endometrioid endometrial adenocarcinoma	G3		Included	Included
TCGA-D1-A1NZ	18.2667	0	60.3479	FEMALE	Stage IA	Early stage	Endometrioid endometrial adenocarcinoma	G1		Included	Included
TCGA-D1-A1O0	2.1	0	77.1562	FEMALE	Stage IA	Early stage	Endometrioid endometrial adenocarcinoma	G3		Included	Included
TCGA-D1-A1O5	15.2667	0	61.863	FEMALE	Stage IA	Early stage	Endometrioid endometrial adenocarcinoma	G1		Included	Included
TCGA-D1-A1O7	1.06667	0	60.3753	FEMALE	Stage IA	Early stage	Endometrioid endometrial adenocarcinoma	G1		Included	Included
TCGA-D1-A1O8	4	1	70.6548	FEMALE	Stage IIIC	Advanced stage	Endometrioid endometrial adenocarcinoma	G3	Included		Included
TCGA-D1-A2G0	49.4667	0	70.063	FEMALE	Stage IB	Early stage	Mixed serous and endometrioid	G3		Included	Included
TCGA-D1-A2G5	48.5	0	50.1973	FEMALE	Stage IB	Early stage	Endometrioid endometrial adenocarcinoma	G3		Included	Included
TCGA-D1-A2G6	8.6	1	53.5534	FEMALE	Stage IIIC	Advanced stage	Endometrioid endometrial adenocarcinoma	G3	Included		Included
TCGA-D1-A2G7	59.7667	1	65.5151	FEMALE	Stage IB	Early stage	Serous endometrial adenocarcinoma	G3		Included	Included
TCGA-D1-A3DA	16.1	0	77.1014	FEMALE	Stage IIIC1	Advanced stage	Endometrioid endometrial adenocarcinoma	G3		Included	Included
TCGA-D1-A3DG	4.33333	1	81.5644	FEMALE	Stage IVB	Advanced stage	Endometrioid endometrial adenocarcinoma	G3	Included		Included
TCGA-D1-A3DH	19.1	0	71.0548	FEMALE	Stage IA	Early stage	Endometrioid endometrial adenocarcinoma	G3		Included	Included
TCGA-D1-A3JP	17.1667	0	61.7479	FEMALE	Stage IA	Early stage	Serous endometrial adenocarcinoma	G3		Included	Included
TCGA-D1-A3JQ	17.5333	0	61.0877	FEMALE	Stage IIIC	Advanced stage	Serous endometrial adenocarcinoma	G3		Included	Included
TCGA-DF-A2KR	72.6	0	84.9507	FEMALE	Stage IIIC	Advanced stage	Endometrioid endometrial adenocarcinoma	G3	Included		Included
TCGA-DF-A2KS	110.6	0	69.3507	FEMALE	Stage IB	Early stage	Endometrioid endometrial adenocarcinoma	G3		Included	Included
TCGA-DF-A2KV	90.5667	0	55.2329	FEMALE	Stage IB	Early stage	Endometrioid endometrial adenocarcinoma	G3		Included	Included
TCGA-DF-A2KY	11.0667	0	49.5507	FEMALE	Stage IVA	Advanced stage	Endometrioid endometrial adenocarcinoma	G3		Included	Included
TCGA-DF-A2KZ	27.5333	0	87.5973	FEMALE	Stage IB	Early stage	Endometrioid endometrial adenocarcinoma	G3		Included	Included
TCGA-DF-A2L0	26.2667	1	60.8219	FEMALE	Stage IIIC	Advanced stage	Endometrioid endometrial adenocarcinoma	G3	Included		Included
TCGA-DI-A0WH	16.5333	0	64.9096	FEMALE	Stage IB	Early stage	Endometrioid endometrial adenocarcinoma	G3		Included	Included
TCGA-DI-A1BU	39.8333	0	55.1068	FEMALE	Stage IIB	Early stage	Mixed serous and endometrioid	G3		Included	Included
TCGA-DI-A1BY	37.1333	0	63.3233	FEMALE	Stage IIB	Early stage	Endometrioid endometrial adenocarcinoma	G2	Included		Included
TCGA-DI-A1NN	35.8667	0	63.0849	FEMALE	Stage IIIC	Advanced stage	Serous endometrial adenocarcinoma	G3		Included	Included
TCGA-DI-A1NO	9.5	1	68.4822	FEMALE	Stage IIIA	Advanced stage	Endometrioid endometrial adenocarcinoma	G3	Included		Included
TCGA-DI-A2QT	12.5667	1	51.6027	FEMALE	Stage IIIC	Advanced stage	Serous endometrial adenocarcinoma	G3		Included	Included
TCGA-DI-A2QU	31.5333	1	67.0904	FEMALE	Stage IVB	Advanced stage	Endometrioid endometrial adenocarcinoma	G3		Included	Included
TCGA-DI-A2QY	111.633	1	64.1041	FEMALE	Stage IIB	Early stage	Serous endometrial adenocarcinoma	G3		Included	Included
TCGA-E6-A1LX	23.7	0	40.3589	FEMALE	Stage IB	Early stage	Endometrioid endometrial adenocarcinoma	G3		Included	Included
TCGA-E6-A1LZ	80.2	0	76.8603	FEMALE	Stage IA	Early stage	Serous endometrial adenocarcinoma	G3		Included	Included
TCGA-E6-A1M0	59.7667	0	56.5178	FEMALE	Stage IIIC	Advanced stage	Endometrioid endometrial adenocarcinoma	G3	Included		Included
TCGA-E6-A2P8	2.4	1	53.2822	FEMALE	Stage IV	Advanced stage	Mixed serous and endometrioid	G3		Included	Included
TCGA-E6-A2P9	46.2	0	65.9945	FEMALE	Stage IA	Early stage	Endometrioid endometrial adenocarcinoma	G3		Included	Included
TCGA-E6-A8L9	33.7667	0	61.1863	FEMALE	Stage IB	Early stage	Serous endometrial adenocarcinoma	G3		Included	Included
TCGA-EC-A1NJ	16.2667	0	73.9781	FEMALE	Stage IA	Early stage	Endometrioid endometrial adenocarcinoma	G2		Included	Included
TCGA-EC-A1QX	7.46667	0	71.9425	FEMALE	Stage IB	Early stage	Endometrioid endometrial adenocarcinoma	G3		Included	Included
TCGA-EC-A24G	17.0333	0	57.1425	FEMALE	Stage II	Early stage	Endometrioid endometrial adenocarcinoma	G3		Included	Included
TCGA-EO-A1Y5	10.9	0	63.7014	FEMALE	Stage IIIC2	Advanced stage	Serous endometrial adenocarcinoma	G3		Included	Included
TCGA-EO-A1Y7	49.8333	0	65.9863	FEMALE	Stage IB	Early stage	Endometrioid endometrial adenocarcinoma	G3	Included		Included
TCGA-EO-A1Y8	38.2333	0	87.5918	FEMALE	Stage IA	Early stage	Serous endometrial adenocarcinoma	G3		Included	Included
TCGA-EO-A22R	62.6	0	56.4493	FEMALE	Stage IB	Early stage	Endometrioid endometrial adenocarcinoma	G3		Included	Included
TCGA-EO-A22S	62.4	0	58.4329	FEMALE	Stage IB	Early stage	Endometrioid endometrial adenocarcinoma	G3		Included	Included
TCGA-EO-A22T	67.8333	0	56.4603	FEMALE	Stage II	Early stage	Endometrioid endometrial adenocarcinoma	G3		Included	Included
TCGA-EO-A22U	46.9	0	83.7178	FEMALE	Stage IB	Early stage	Endometrioid endometrial adenocarcinoma	G3		Included	Included
TCGA-EO-A22X	58.4	0	36.2877	FEMALE	Stage IIIA	Advanced stage	Endometrioid endometrial adenocarcinoma	G3		Included	Included
TCGA-EO-A22Y	52.2333	0	68.8411	FEMALE	Stage IA	Early stage	Endometrioid endometrial adenocarcinoma	G3		Included	Included
TCGA-EO-A2CG	52.1333	0	69.2575	FEMALE	Stage IA	Early stage	Serous endometrial adenocarcinoma	G3		Included	Included
TCGA-EO-A2CH	19.6667	1	73.8795	FEMALE	Stage IVB	Advanced stage	Serous endometrial adenocarcinoma	G3		Included	Included
TCGA-EO-A3AS	34.8667	0	86.1644	FEMALE	Stage IA	Early stage	Endometrioid endometrial adenocarcinoma	G3		Included	Included
TCGA-EO-A3AU	51.4333	0	72.3452	FEMALE	Stage II	Early stage	Endometrioid endometrial adenocarcinoma	G3		Included	Included
TCGA-EO-A3AV	35.6333	0	51.2685	FEMALE	Stage IIIC1	Advanced stage	Endometrioid endometrial adenocarcinoma	G3	Included		Included
TCGA-EO-A3AY	38.6	0	58.3315	FEMALE	Stage IB	Early stage	Endometrioid endometrial adenocarcinoma	G3		Included	Included
TCGA-EO-A3AZ	27.5333	0	80.0932	FEMALE	Stage IB	Early stage	Mixed serous and endometrioid	G3		Included	Included
TCGA-EO-A3B0	47.0667	0	43.7096	FEMALE	Stage IIIC2	Advanced stage	Endometrioid endometrial adenocarcinoma	G3		Included	Included
TCGA-EO-A3B1	27.3333	0	63.4575	FEMALE	Stage IB	Early stage	Serous endometrial adenocarcinoma	G3		Included	Included
TCGA-EO-A3KU	22.5667	0	68.811	FEMALE	Stage II	Early stage	Serous endometrial adenocarcinoma	G3		Included	Included
TCGA-EO-A3KW	16.5667	0	72.5808	FEMALE	Stage IA	Early stage	Serous endometrial adenocarcinoma	G3		Included	Included
TCGA-EO-A3KX	39	0	80.1644	FEMALE	Stage IA	Early stage	Endometrioid endometrial adenocarcinoma	G3	Included		Included
TCGA-EO-A3L0	51.8	0	76.7205	FEMALE	Stage IA	Early stage	Endometrioid endometrial adenocarcinoma	G3		Included	Included
TCGA-EY-A1G7	6.3	1	86.5836	FEMALE	Stage II	Early stage	Endometrioid endometrial adenocarcinoma	G2	Included		Included
TCGA-EY-A1G8	15.2	1	83.6082	FEMALE	Stage IB	Early stage	Endometrioid endometrial adenocarcinoma	G3	Included		Included
TCGA-EY-A1GC	54.9	0	62.0712	FEMALE	Stage IB	Early stage	Endometrioid endometrial adenocarcinoma	G3		Included	Included
TCGA-EY-A1GD	54.6333	0	51.063	FEMALE	Stage IA	Early stage	Endometrioid endometrial adenocarcinoma	G1		Included	Included
TCGA-EY-A1GE	24.7	0	67.5808	FEMALE	Stage IA	Early stage	Endometrioid endometrial adenocarcinoma	G1		Included	Included
TCGA-EY-A1GF	27.5333	0	75.2055	FEMALE	Stage IA	Early stage	Endometrioid endometrial adenocarcinoma	G2		Included	Included
TCGA-EY-A1GH	23.6667	0	70.6904	FEMALE	Stage IA	Early stage	Endometrioid endometrial adenocarcinoma	G2		Included	Included
TCGA-EY-A1GI	23.6667	0	52.3753	FEMALE	Stage IB	Early stage	Endometrioid endometrial adenocarcinoma	G2	Included		Included
TCGA-EY-A1GK	23.1	0	74.3205	FEMALE	Stage IB	Early stage	Endometrioid endometrial adenocarcinoma	G3	Included		Included
TCGA-EY-A1GL	33.8	0	51.4	FEMALE	Stage II	Early stage	Endometrioid endometrial adenocarcinoma	G2		Included	Included
TCGA-EY-A1GM	33.1667	1	60.3014	FEMALE	Stage IIIA	Advanced stage	Mixed serous and endometrioid	G3		Included	Included
TCGA-EY-A1GO	19.5333	0	65.3507	FEMALE	Stage IIIC1	Advanced stage	Endometrioid endometrial adenocarcinoma	G2	Included		Included
TCGA-EY-A1GP	19.1	0	54.8247	FEMALE	Stage IA	Early stage	Endometrioid endometrial adenocarcinoma	G1		Included	Included
TCGA-EY-A1GQ	18.1333	0	76.4521	FEMALE	Stage IB	Early stage	Endometrioid endometrial adenocarcinoma	G3		Included	Included
TCGA-EY-A1GR	17.8667	0	67.9014	FEMALE	Stage IA	Early stage	Endometrioid endometrial adenocarcinoma	G3		Included	Included
TCGA-EY-A1GS	22.3333	1	71.2658	FEMALE	Stage IVB	Advanced stage	Serous endometrial adenocarcinoma	G3		Included	Included
TCGA-EY-A1GT	16.3333	0	68.9068	FEMALE	Stage IIIA	Advanced stage	Endometrioid endometrial adenocarcinoma	G1		Included	Included
TCGA-EY-A1GU	33.2333	1	66.5863	FEMALE	Stage IB	Early stage	Endometrioid endometrial adenocarcinoma	G2	Included		Included
TCGA-EY-A1GV	16.0333	0	75.5644	FEMALE	Stage IIIC1	Advanced stage	Mixed serous and endometrioid	G3		Included	Included
TCGA-EY-A1GW	11.2333	1	73.9151	FEMALE	Stage IVB	Advanced stage	Endometrioid endometrial adenocarcinoma	G3		Included	Included
TCGA-EY-A1GX	37.5667	1	76.6082	FEMALE	Stage IIIA	Advanced stage	Endometrioid endometrial adenocarcinoma	G2		Included	Included
TCGA-EY-A1H0	19.6	0	57.3616	FEMALE	Stage IIIC2	Advanced stage	Endometrioid endometrial adenocarcinoma	G2	Included		Included
TCGA-EY-A210	12.7667	0	82.4521	FEMALE	Stage IIIC2	Advanced stage	Mixed serous and endometrioid	G3		Included	Included
TCGA-EY-A212	10.3333	1	84.0548	FEMALE	Stage IIIC1	Advanced stage	Serous endometrial adenocarcinoma	G3		Included	Included
TCGA-EY-A214	14.6	0	66.126	FEMALE	Stage IIIC1	Advanced stage	Endometrioid endometrial adenocarcinoma	G3		Included	Included
TCGA-EY-A215	19.1333	0	60.4822	FEMALE	Stage IB	Early stage	Endometrioid endometrial adenocarcinoma	G3		Included	Included
TCGA-EY-A2OM	23.1333	0	55.8849	FEMALE	Stage IA	Early stage	Endometrioid endometrial adenocarcinoma	G3		Included	Included
TCGA-EY-A2ON	20.3333	1	61.9836	FEMALE	Stage IVB	Advanced stage	Serous endometrial adenocarcinoma	G3		Included	Included
TCGA-EY-A2OO	46.4	0	56.9781	FEMALE	Stage IB	Early stage	Mixed serous and endometrioid	G3		Included	Included
TCGA-EY-A2OP	31.4667	0	63.2603	FEMALE	Stage IA	Early stage	Endometrioid endometrial adenocarcinoma	G3	Included		Included
TCGA-EY-A2OQ	29.5	0	61.1205	FEMALE	Stage IA	Early stage	Endometrioid endometrial adenocarcinoma	G3		Included	Included
TCGA-EY-A3L3	27.7333	0	82.5699	FEMALE	Stage IA	Early stage	Serous endometrial adenocarcinoma	G3		Included	Included
TCGA-EY-A3QX	32.9667	1	64.8301	FEMALE	Stage IVB	Advanced stage	Serous endometrial adenocarcinoma	G3		Included	Included
TCGA-EY-A4KR	11.5333	1	56.6274	FEMALE	Stage IIIC1	Advanced stage	Serous endometrial adenocarcinoma	G3		Included	Included
TCGA-EY-A547	18.1667	0	75.8521	FEMALE	Stage IA	Early stage	Endometrioid endometrial adenocarcinoma	G3		Included	Included
TCGA-EY-A548	14.3333	0	83.6822	FEMALE	Stage IA	Early stage	Endometrioid endometrial adenocarcinoma	G1		Included	Included
TCGA-EY-A549	20.1667	0	78.274	FEMALE	Stage IA	Early stage	Endometrioid endometrial adenocarcinoma	G3		Included	Included
TCGA-EY-A54A	14.9	0	68.0055	FEMALE	Stage IIIC2	Advanced stage	Endometrioid endometrial adenocarcinoma	G3		Included	Included
TCGA-EY-A5W2	17.2	0	72.5973	FEMALE	Stage IB	Early stage	Endometrioid endometrial adenocarcinoma	G3		Included	Included
TCGA-EY-A72D	5.96667	0	87.1726	FEMALE	Stage II	Early stage	Endometrioid endometrial adenocarcinoma	G3		Included	Included
TCGA-FI-A2CX	67.7	0	82.8055	FEMALE	Stage IB	Early stage	Endometrioid endometrial adenocarcinoma	G3		Included	Included
TCGA-FI-A2CY	69.3333	0	60.5425	FEMALE	Stage IA	Early stage	Mixed serous and endometrioid	G3		Included	Included
TCGA-FI-A2D0	34.1	0	55.8712	FEMALE	Stage IA	Early stage	Endometrioid endometrial adenocarcinoma	G3		Included	Included
TCGA-FI-A2D2	78.4	1	66.4658	FEMALE	Stage IB	Early stage	Mixed serous and endometrioid	G3		Included	Included
TCGA-FI-A2D4	8.1	1	44.2822	FEMALE	Stage IIIC	Advanced stage	Endometrioid endometrial adenocarcinoma	G3		Included	Included
TCGA-FI-A2D5	14.0333	1	56.6192	FEMALE	Stage IVB	Advanced stage	Endometrioid endometrial adenocarcinoma	G3	Included		Included
TCGA-FI-A2D6	25.5667	1	74.137	FEMALE	Stage IB	Early stage	Endometrioid endometrial adenocarcinoma	G3	Included		Included
TCGA-FI-A2EU	98.0333	0	68.0466	FEMALE	Stage IA	Early stage	Serous endometrial adenocarcinoma	G3		Included	Included
TCGA-FI-A2EW	48.7333	0	71.9644	FEMALE	Stage IIB	Early stage	Serous endometrial adenocarcinoma	G3		Included	Included
TCGA-FI-A2EX	9.46667	0	58.874	FEMALE	Stage IIIA	Advanced stage	Serous endometrial adenocarcinoma	G3		Included	Included
TCGA-FI-A2EY	29.3333	1	63.1288	FEMALE	Stage IIIA	Advanced stage	Serous endometrial adenocarcinoma	G3		Included	Included
TCGA-FI-A2F4	74.3333	0	64.7151	FEMALE	Stage IC	Early stage	Endometrioid endometrial adenocarcinoma	G3		Included	Included
TCGA-FI-A2F8	31.1	0	64.7918	FEMALE	Stage II	Early stage	Serous endometrial adenocarcinoma	G3		Included	Included
TCGA-FI-A2F9	60.1	0	79.1397	FEMALE	Stage IA	Early stage	Endometrioid endometrial adenocarcinoma	G3		Included	Included
TCGA-FI-A3PV	41.6333	1	68.2137	FEMALE	Stage IA	Early stage	Serous endometrial adenocarcinoma	G3		Included	Included
TCGA-FI-A3PX	79.4667	0	57.7068	FEMALE	Stage IIIC2	Advanced stage	Serous endometrial adenocarcinoma	G3		Included	Included
TCGA-H5-A2HR	1.3	0	71.1945	FEMALE	Stage IB	Early stage	Endometrioid endometrial adenocarcinoma	G3		Included	Included
TCGA-JU-AAVI	18	1	61.0658	FEMALE	Stage IIIC1	Advanced stage	Serous endometrial adenocarcinoma	G3		Included	Included
TCGA-K6-A3WQ	14.2333	1	60.526	FEMALE	Stage IVB	Advanced stage	Serous endometrial adenocarcinoma	G3		Included	Included
TCGA-KJ-A3U4	36.5	0	55.8685	FEMALE	Stage IA	Early stage	Serous endometrial adenocarcinoma	G1		Included	Included
TCGA-KP-A3VZ	24.0667	0	69.4959	FEMALE	Stage IV	Advanced stage	Serous endometrial adenocarcinoma	G3		Included	Included
TCGA-KP-A3W0	13.4667	0	72.2685	FEMALE	Stage IB	Early stage	Serous endometrial adenocarcinoma	G3		Included	Included
TCGA-KP-A3W1	9.6	0	76.4438	FEMALE	Stage IA	Early stage	Serous endometrial adenocarcinoma	G3		Included	Included
TCGA-KP-A3W3	26.4667	0	72.0822	FEMALE	Stage IB	Early stage	Serous endometrial adenocarcinoma	G3		Included	Included
TCGA-KP-A3W4	18.4667	1	63.5616	FEMALE	Stage IIIA	Advanced stage	Serous endometrial adenocarcinoma	G3		Included	Included
TCGA-PG-A5BC	23.5667	0	72.4274	FEMALE	Stage II	Early stage	Serous endometrial adenocarcinoma	G3		Included	Included
TCGA-PG-A6IB	21.6	0	68.4082	FEMALE	Stage IA	Early stage	Serous endometrial adenocarcinoma	G3		Included	Included
TCGA-PG-A7D5	39.2333	0	63.0301	FEMALE	Stage IA	Early stage	Serous endometrial adenocarcinoma	G3		Included	Included
TCGA-PG-A914	22.9	0	73.9507	FEMALE	Stage IA	Early stage	Serous endometrial adenocarcinoma	G3		Included	Included
TCGA-PG-A915	8.3	0	60.6	FEMALE	Stage IA	Early stage	Serous endometrial adenocarcinoma	G3		Included	Included
TCGA-PG-A916	17.4	0	70.1836	FEMALE	Stage I	Early stage	Endometrioid endometrial adenocarcinoma	G2	Included		Included
TCGA-PG-A917	7.06667	0	74.2575	FEMALE	Stage IA	Early stage	Endometrioid endometrial adenocarcinoma	G2		Included	Included
TCGA-QF-A5YS	22.9667	0	57.0986	FEMALE	Stage II	Early stage	Mixed serous and endometrioid	G2		Included	Included
TCGA-QF-A5YT	40.5	0	57.4822	FEMALE	Stage II	Early stage	Endometrioid endometrial adenocarcinoma	G1		Included	Included
TCGA-QS-A5YQ	25.3	0	55.9589	FEMALE	Stage IIIA	Advanced stage	Endometrioid endometrial adenocarcinoma	G1		Included	Included
TCGA-QS-A5YR	23.9667	0	61.2932	FEMALE	Stage IIIB	Advanced stage	Endometrioid endometrial adenocarcinoma	G2		Included	Included
TCGA-QS-A744	15.0333	0	86.3562	FEMALE	Stage IIIB	Advanced stage	Endometrioid endometrial adenocarcinoma	G2	Included		Included
TCGA-QS-A8F1	4.5	1	85.989	FEMALE	Stage IIIA	Advanced stage	Serous endometrial adenocarcinoma	G3		Included	Included
TCGA-SJ-A6ZI	21.0333	0	64.8027	FEMALE	Stage IB	Early stage	Endometrioid endometrial adenocarcinoma	G1		Included	Included
TCGA-SJ-A6ZJ	18.5333	0	61.9096	FEMALE	Stage IB	Early stage	Endometrioid endometrial adenocarcinoma	G2	Included		Included
