# Supplementary material for: Establishment of a nine‐gene prognostic model for predicting overall survival of patients with endometrial carcinoma
Source: Cancer Med. 2018 Apr 17;7(6):2601–11. doi: 10.1002/cam4.1498 (PMC6010780; doi:10.1002/cam4.1498)
Supplement: Supplementary file 4 — Table S2. 1571 genes associated with OS identified in EC. [file CAM4-7-2601-s004.xlsx]

## Sheet: Sheet1
Supplementary Table S2. 1571 genes associated with OS identified in EC
Number	Parametric p-value	Permutation p-value	Hazard Ratio	Symbol	EntrezID	Accession	Ensembl	Description
1	6.6e-06	1e-04	0.584	B4GALNT3	283358	NM_173593	ENSG00000139044	beta-1,4-N-acetyl-galactosaminyltransferase 3
2	4.16e-05	< 1e-07	0.359	DHRS7B	25979	NM_001330159	ENSG00000109016	dehydrogenase/reductase 7B
3	5.02e-05	1e-04	0.64	CITED4	163732	NM_133467	ENSG00000179862	Cbp/p300 interacting transactivator with Glu/Asp rich carboxy-terminal domain 4
4	5.56e-05	1e-04	1.382	DLGAP3	58512	NM_001080418	ENSG00000116544	DLG associated protein 3
5	8.3e-05	1e-04	1.354	CACNA1B	774	NM_000718	ENSG00000148408	calcium voltage-gated channel subunit alpha1 B
6	0.0001348	0.0011	3.496	CSNK2A1	1457	NM_001895	ENSG00000101266	casein kinase 2 alpha 1
7	0.0001581	1e-04	1.767	ACACB	32	NM_001093	ENSG00000076555	acetyl-CoA carboxylase beta
8	0.0001625	2e-04	0.296	KDM4B	23030	NM_015015	ENSG00000127663	lysine demethylase 4B
9	0.0001773	4e-04	4.207	SENP2	59343	NM_021627	ENSG00000163904	SUMO1/sentrin/SMT3 specific peptidase 2
10	0.0001787	8e-04	2.933	S100PBP	64766	NM_001017406	ENSG00000116497	S100P binding protein
11	0.0001831	7e-04	0.667	SALL1	6299	NM_001127892	ENSG00000103449	spalt like transcription factor 1
12	0.0002031	< 1e-07	1.743	GDAP1	54332	NM_001040875	ENSG00000104381	ganglioside induced differentiation associated protein 1
13	0.0002046	2e-04	1.915	ATP11B	23200	NM_014616	ENSG00000058063	ATPase phospholipid transporting 11B (putative)
14	0.0002076	1e-04	3.983	OGG1	4968	NM_002542	ENSG00000114026	8-oxoguanine DNA glycosylase
15	0.0002449	7e-04	0.684	SERINC2	347735	NM_001199037	ENSG00000168528	serine incorporator 2
16	0.0002647	4e-04	1.663	MGAT4A	11320	NM_001160154	ENSG00000071073	mannosyl (alpha-1,3-)-glycoprotein beta-1,4-N-acetylglucosaminyltransferase, isozyme A
17	0.000276	2e-04	0.237	HOMEZ	57594	NM_020834	ENSG00000215271	homeobox and leucine zipper encoding
18	0.0003026	2e-04	1.407	ENHO	375704	NM_198573	ENSG00000168913	energy homeostasis associated
19	0.0003105	2e-04	1.855	BOLA3-AS1	100507171	NR_045634	ENSG00000225439	BOLA3 antisense RNA 1 (head to head)
20	0.0003575	2e-04	1.345	SH3GL2	6456	NM_003026	ENSG00000107295	SH3 domain containing GRB2 like 2, endophilin A1
21	0.000368	0.0014	0.747	PLPP2	8612	NM_003712	ENSG00000141934	phospholipid phosphatase 2
22	0.0003733	5e-04	3.819	XPO5	57510	NM_020750	ENSG00000124571	exportin 5
23	0.0003931	7e-04	2.732	MAP2K5	5607	NM_001206804	ENSG00000137764	mitogen-activated protein kinase kinase 5
24	0.0004072	4e-04	0.772	MLPH	79083	NM_001042467	ENSG00000115648	melanophilin
25	0.0004183	7e-04	1.6	LRRIQ4	344657	NM_001080460	ENSG00000188306	leucine rich repeats and IQ motif containing 4
26	0.0004528	5e-04	1.49	AMDHD1	144193	NM_152435	ENSG00000139344	amidohydrolase domain containing 1
27	0.0004545	0.001	0.34	NADSYN1	55191	NM_018161	ENSG00000172890	NAD synthetase 1
28	0.0004591	4e-04	0.795	LOC101927318	101927318	NR_110589	ENSG00000257588	uncharacterized LOC101927318
29	0.0004652	8e-04	0.824	KIAA1324	57535	NM_001267048	ENSG00000116299	KIAA1324
30	0.0004773	5e-04	0.649	STAP2	55620	NM_001013841	ENSG00000178078	signal transducing adaptor family member 2
31	0.0004868	0.0013	1.528	DLK2	65989	NM_001286655	ENSG00000171462	delta like non-canonical Notch ligand 2
32	0.0004874	3e-04	0.808	PGR	5241	NM_000926	ENSG00000082175	progesterone receptor
33	0.0004989	0.0012	0.541	TP53	7157	NM_000546	ENSG00000141510	tumor protein p53
34	0.0005065	5e-04	2.287	FANCE	2178	NM_021922	ENSG00000112039	Fanconi anemia complementation group E
35	0.0005075	0.0015	1.614	C19orf57	79173	NM_001345843	ENSG00000132016	chromosome 19 open reading frame 57
36	0.000514	0.0015	0.779	HGD	3081	NM_000187	ENSG00000113924	homogentisate 1,2-dioxygenase
37	0.0005363	0.0012	0.564	CREB5	9586	NM_001011666	ENSG00000146592	cAMP responsive element binding protein 5
38	0.0005435	6e-04	0.64	TINAGL1	64129	NM_001204414	ENSG00000142910	tubulointerstitial nephritis antigen like 1
39	0.0005474	0.001	0.602	MPST	4357	NM_001013436	ENSG00000128309	mercaptopyruvate sulfurtransferase
40	0.000571	3e-04	1.337	SLC38A3	10991	NM_006841	ENSG00000188338	solute carrier family 38 member 3
41	0.0005751	6e-04	2.698	CDKAL1	54901	NM_017774	ENSG00000145996	CDK5 regulatory subunit associated protein 1 like 1
42	0.0006115	4e-04	1.301	LOC105375304	105375304	NR_136270	ENSG00000225792	uncharacterized LOC105375304
43	0.0006151	7e-04	1.329	RNF182	221687	NM_001165032	ENSG00000180537	ring finger protein 182
44	0.0006228	9e-04	0.805	SPDEF	25803	NM_001252294	ENSG00000124664	SAM pointed domain containing ETS transcription factor
45	0.0006324	0.001	1.56	FLJ27354	400761	NR_033981	ENSG00000231999	uncharacterized LOC400761
46	0.0006428	7e-04	1.55	SLC16A1-AS1	100506392	NR_103743	ENSG00000226419	SLC16A1 antisense RNA 1
47	0.0006488	6e-04	2.648	ZNF620	253639	NM_001256167	ENSG00000177842	zinc finger protein 620
48	0.000669	0.0012	2.548	CD83	9308	NM_001040280	ENSG00000112149	CD83 molecule
49	0.0006725	6e-04	5.005	TTPAL	79183	NM_001039199	ENSG00000124120	alpha tocopherol transfer protein like
50	0.0006825	0.001	0.742	EPS8L1	54869	NM_017729	ENSG00000131037	EPS8 like 1
51	0.0007145	4e-04	1.398	CDKN2A	1029	NM_000077	ENSG00000147889	cyclin dependent kinase inhibitor 2A
52	0.0007279	0.003	0.52	ARMCX3	51566	NM_016607	ENSG00000102401	armadillo repeat containing, X-linked 3
53	0.0007365	9e-04	1.818	MPP1	4354	NM_001166460	ENSG00000130830	membrane palmitoylated protein 1
54	0.0007398	0.0012	0.498	LARGE1	9215	NM_004737	ENSG00000133424	LARGE xylosyl- and glucuronyltransferase 1
55	0.0007896	0.0012	1.363	CHRNB4	1143	NM_000750	ENSG00000117971	cholinergic receptor nicotinic beta 4 subunit
56	0.0008175	0.0013	0.759	NXNL2	158046	NM_001161625	ENSG00000130045	nucleoredoxin-like 2
57	0.0008353	0.002	1.359	SYP	6855	NM_003179	ENSG00000102003	synaptophysin
58	0.0008365	0.001	1.578	RAB39B	116442	NM_171998	ENSG00000155961	RAB39B, member RAS oncogene family
59	0.0008458	8e-04	0.626	TRPM4	54795	NM_001195227	ENSG00000130529	transient receptor potential cation channel subfamily M member 4
60	0.0008494	0.0014	0.708	KRT18	3875	NM_000224	ENSG00000111057	keratin 18
61	0.0008621	0.0016	1.947	AAK1	22848	NM_014911	ENSG00000115977	AP2 associated kinase 1
62	0.000863	0.0018	0.774	DACT2	168002	NM_001286350	ENSG00000164488	dishevelled binding antagonist of beta catenin 2
63	0.0008905	0.0019	1.949	STX1A	6804	NM_001165903	ENSG00000106089	syntaxin 1A
64	0.0009036	7e-04	1.288	CACNA1E	777	NM_000721	ENSG00000198216	calcium voltage-gated channel subunit alpha1 E
65	0.000919	0.0012	0.62	VLDLR	7436	NM_001018056	ENSG00000147852	very low density lipoprotein receptor
66	0.0009227	0.0011	2.502	PRIM2	5558	NM_000947	ENSG00000146143	primase (DNA) subunit 2
67	0.0009266	9e-04	1.561	BSN	8927	NM_003458	ENSG00000164061	bassoon presynaptic cytomatrix protein
68	0.0009591	0.0013	0.799	ESR1	2099	NM_000125	ENSG00000091831	estrogen receptor 1
69	0.0009915	0.0017	0.814	AQP5	362	NM_001651	ENSG00000161798	aquaporin 5
70	0.000992	0.001	1.737	GLCE	26035	NM_001324091	ENSG00000138604	glucuronic acid epimerase
71	0.0009923	0.0015	1.399	DLX4	1748	NM_001934	ENSG00000108813	distal-less homeobox 4
72	0.0011067	0.0015	0.867	SCGB2A1	4246	NM_002407	ENSG00000124939	secretoglobin family 2A member 1
73	0.0012142	0.0011	0.281	CARS2	79587	NM_024537	ENSG00000134905	cysteinyl-tRNA synthetase 2, mitochondrial (putative)
74	0.0012175	0.0062	0.564	EIF2D	1939	NM_001201478	ENSG00000143486	eukaryotic translation initiation factor 2D
75	0.0012192	0.0011	0.733	CASC8	727677	NR_024393	ENSG00000246228	cancer susceptibility 8 (non-protein coding)
76	0.0012208	0.001	4.03	CASK	8573	NM_001126054	ENSG00000147044	calcium/calmodulin dependent serine protein kinase
77	0.001287	0.0033	0.597	PTEN	5728	NM_000314	ENSG00000171862	phosphatase and tensin homolog
78	0.001291	0.0025	0.6	PDLIM1	9124	NM_020992	ENSG00000107438	PDZ and LIM domain 1
79	0.0013156	0.0012	1.376	INHBE	83729	NM_031479	ENSG00000139269	inhibin beta E subunit
80	0.0013553	0.0022	1.453	EPHX4	253152	NM_173567	ENSG00000172031	epoxide hydrolase 4
81	0.0013804	0.0011	0.42	TPT1	7178	NM_001286272	ENSG00000133112	tumor protein, translationally-controlled 1
82	0.0013825	0.0013	0.629	FANK1	92565	NM_145235	ENSG00000203780	fibronectin type III and ankyrin repeat domains 1
83	0.0013844	0.001	1.449	KIAA1324L	222223	NM_001142749	ENSG00000164659	KIAA1324 like
84	0.0014082	0.0021	0.288	PARVA	55742	NM_018222	ENSG00000197702	parvin alpha
85	0.0014256	0.0017	1.405	MED12L	116931	NM_053002	ENSG00000144893	mediator complex subunit 12 like
86	0.0014475	9e-04	0.484	ARFGAP3	26286	NM_001142293	ENSG00000242247	ADP ribosylation factor GTPase activating protein 3
87	0.0014761	0.0013	1.469	PIK3CD-AS2	101929074	NR_126366	ENSG00000231789	PIK3CD antisense RNA 2
88	0.0015067	0.0027	0.668	ZNF69	7620	NM_001321163	ENSG00000198429	zinc finger protein 69
89	0.0015229	0.001	0.405	ZRSR2	8233	NM_005089	ENSG00000169249	zinc finger CCCH-type, RNA binding motif and serine/arginine rich 2
90	0.0015297	0.0014	0.756	NOG	9241	NM_005450	ENSG00000183691	noggin
91	0.0015449	0.0037	2.691	ZNF343	79175	NM_001282495	ENSG00000088876	zinc finger protein 343
92	0.0015652	0.0017	0.529	P2RY11	5032	NM_002566	ENSG00000244165	purinergic receptor P2Y11
93	0.0015732	0.0017	1.571	TMEM266	123591	NM_152335	ENSG00000169758	transmembrane protein 266
94	0.0015843	0.0017	0.775	RNF223	401934	NM_001205252	ENSG00000237330	ring finger protein 223
95	0.0015941	0.0019	1.75	CLTCL1	8218	NM_001835	ENSG00000070371	clathrin heavy chain like 1
96	0.0015946	0.0016	0.277	ALG2	85365	NM_033087	ENSG00000119523	ALG2, alpha-1,3/1,6-mannosyltransferase
97	0.0016092	0.0019	0.602	GPR132	29933	NM_001278694	ENSG00000183484	G protein-coupled receptor 132
98	0.00163	0.0019	3.288	SLC25A5-AS1	100303728	NR_028443	ENSG00000224281	SLC25A5 antisense RNA 1
99	0.0016302	0.0033	0.753	MIR200CHG	105369635	NR_135032	ENSG00000257084	MIR200C and MIR141 host gene
100	0.0016335	0.0019	2.572	SEMA4F	10505	NM_001271661	ENSG00000135622	ssemaphorin 4F
101	0.0016437	0.001	0.688	KCNK6	9424	NM_004823	ENSG00000099337	potassium two pore domain channel subfamily K member 6
102	0.001663	0.0014	1.769	CHRNA5	1138	NM_000745	ENSG00000169684	cholinergic receptor nicotinic alpha 5 subunit
103	0.0016779	0.0014	1.279	SCN9A	6335	NM_002977	ENSG00000169432	sodium voltage-gated channel alpha subunit 9
104	0.0017192	0.0013	1.281	SHOX2	6474	NM_001163678	ENSG00000168779	short stature homeobox 2
105	0.0017278	0.0022	2.708	MSH6	2956	NM_000179	ENSG00000116062	mutS homolog 6
106	0.0017433	0.0012	1.508	ARHGAP28	79822	NM_001010000	ENSG00000088756	Rho GTPase activating protein 28
107	0.0017548	0.0025	0.727	SPATA18	132671	NM_001297608	ENSG00000163071	spermatogenesis associated 18
108	0.001774	0.0019	0.505	RBKS	64080	NM_001287580	ENSG00000171174	ribokinase
109	0.0017892	0.002	6.144	C2orf68	388969	NM_001013649	ENSG00000168887	chromosome 2 open reading frame 68
110	0.0017928	0.0025	1.912	NUP155	9631	NM_001278312	ENSG00000113569	nucleoporin 155
111	0.0018146	0.0028	0.501	ANKRD54	129138	NM_001349853	ENSG00000100124	ankyrin repeat domain 54
112	0.0018199	0.0027	0.632	TST	7263	NM_001270483	ENSG00000128311	thiosulfate sulfurtransferase
113	0.0018309	0.002	1.473	HERC5	51191	NM_016323	ENSG00000138646	HECT and RLD domain containing E3 ubiquitin protein ligase 5
114	0.0018322	0.0025	0.707	KRTAP5-AS1	338651	NR_021489	ENSG00000233930	KRTAP5-1/KRTAP5-2 antisense RNA 1
115	0.0018499	0.0014	0.284	CTBP2	1488	NM_001083914	ENSG00000175029	C-terminal binding protein 2
116	0.0018514	9e-04	1.52	NR6A1	2649	NM_001278546	ENSG00000148200	nuclear receptor subfamily 6 group A member 1
117	0.001871	0.004	0.648	PROSER2	254427	NM_153256	ENSG00000148426	proline and serine rich 2
118	0.0018783	0.0041	0.394	TAF12	6883	NM_001135218	ENSG00000120656	TATA-box binding protein associated factor 12
119	0.0018822	0.0021	0.534	CBY1	25776	NM_001002880	ENSG00000100211	chibby family member 1, beta catenin antagonist
120	0.0019103	0.0022	1.635	CHN1	1123	NM_001025201	ENSG00000128656	chimerin 1
121	0.0019136	0.0037	1.782	PRKCI	5584	NM_002740	ENSG00000163558	protein kinase C iota
122	0.0019168	0.002	1.312	CACNA2D2	9254	NM_001005505	ENSG00000007402	calcium voltage-gated channel auxiliary subunit alpha2delta 2
123	0.0019398	0.0016	1.326	HIF3A	64344	NM_022462	ENSG00000124440	hypoxia inducible factor 3 alpha subunit
124	0.0019542	0.0032	0.426	TTC23	64927	NM_001040655	ENSG00000103852	tetratricopeptide repeat domain 23
125	0.0019792	0.0017	1.311	CACNA2D3	55799	NM_018398	ENSG00000157445	calcium voltage-gated channel auxiliary subunit alpha2delta 3
126	0.0020336	0.0021	1.737	SLC16A1	6566	NM_001166496	ENSG00000155380	solute carrier family 16 member 1
127	0.0020466	0.0028	1.681	STXBP1	6812	NM_001032221	ENSG00000136854	syntaxin binding protein 1
128	0.0020787	0.0019	1.305	FRMD5	84978	NM_001286490	ENSG00000171877	FERM domain containing 5
129	0.0021251	0.0033	1.378	ADRA2B	151	NM_000682	ENSG00000274286	adrenoceptor alpha 2B
130	0.0021446	0.0024	1.849	CYFIP2	26999	NM_001037332	ENSG00000055163	cytoplasmic FMR1 interacting protein 2
131	0.0021743	0.0028	1.648	ATP6V0E2-AS1	401431	NM_001008745	ENSG00000204934	ATP6V0E2 antisense RNA 1
132	0.0021926	0.0033	1.338	KCNT1	57582	NM_001272003	ENSG00000107147	potassium sodium-activated channel subfamily T member 1
133	0.0022067	0.002	1.278	ZFHX4	79776	NM_024721	ENSG00000091656	zinc finger homeobox 4
134	0.0022779	0.0025	1.861	TBC1D31	93594	NM_001145088	ENSG00000156787	TBC1 domain family member 31
135	0.0022999	0.0026	0.738	FZD10-AS1	440119	NR_033834	ENSG00000250208	FZD10 antisense RNA 1 (head to head)
136	0.0023025	0.0022	0.711	TMEM150C	441027	NM_001080506	ENSG00000249242	transmembrane protein 150C
137	0.0023051	0.003	1.512	RASL10B	91608	NM_033315	ENSG00000270885	RAS like family 10 member B
138	0.0023173	0.0025	1.501	TMTC1	83857	NM_001193451	ENSG00000133687	transmembrane and tetratricopeptide repeat containing 1
139	0.0023379	0.0024	0.279	ALAD	210	NM_000031	ENSG00000148218	aminolevulinate dehydratase
140	0.0023709	0.0026	1.905	RAB29	8934	NM_001135662	ENSG00000117280	RAB29, member RAS oncogene family
141	0.002376	0.0025	0.838	CAPN6	827	NM_014289	ENSG00000077274	calpain 6
142	0.0023856	0.002	1.936	LRP8	7804	NM_001018054	ENSG00000157193	LDL receptor related protein 8
143	0.002421	0.0022	3.164	GEMIN2	8487	NM_001009182	ENSG00000092208	gem nuclear organelle associated protein 2
144	0.0024225	0.0029	1.369	FAM167A	83648	NM_053279	ENSG00000154319	family with sequence similarity 167 member A
145	0.0024534	0.0039	2.94	SENP5	205564	NM_001308045	ENSG00000119231	SUMO1/sentrin specific peptidase 5
146	0.0024998	0.0037	0.588	NBR2	10230	NM_005821	ENSG00000198496	neighbor of BRCA1 gene 2 (non-protein coding)
147	0.0025048	0.0023	3.397	IMMT	10989	NM_001100169	ENSG00000132305	inner membrane mitochondrial protein
148	0.0026051	0.0028	0.791	FAM189A2	9413	NM_001127608	ENSG00000135063	family with sequence similarity 189 member A2
149	0.0026217	0.002	0.697	BAIAP2L2	80115	NM_025045	ENSG00000128298	BAI1 associated protein 2 like 2
150	0.0026952	0.0038	0.454	STYXL1	51657	NM_001317785	ENSG00000127952	serine/threonine/tyrosine interacting like 1
151	0.0027075	0.0038	3.13	KIAA1328	57536	NM_001322327	ENSG00000150477	KIAA1328
152	0.0027848	0.0034	1.362	PTX3	5806	NM_002852	ENSG00000163661	pentraxin 3
153	0.0028008	0.0043	0.558	DNMBP	23268	NM_001318326	ENSG00000107554	dynamin binding protein
154	0.0028035	0.0043	2.905	PIGX	54965	NM_001166304	ENSG00000163964	phosphatidylinositol glycan anchor biosynthesis class X
155	0.0028148	0.0031	0.488	PLEKHH1	57475	NM_020715	ENSG00000054690	pleckstrin homology, MyTH4 and FERM domain containing H1
156	0.0028946	0.0021	0.827	SCGB2A2	4250	NM_002411	ENSG00000110484	secretoglobin family 2A member 2
157	0.0029483	0.0041	0.661	ZNF837	116412	NM_001129730	ENSG00000152475	zinc finger protein 837
158	0.0029577	0.0036	1.526	NAT8L	339983	NM_178557	ENSG00000185818	N-acetyltransferase 8 like
159	0.0029674	0.0028	1.408	PDE3B	5140	NM_000922	ENSG00000152270	phosphodiesterase 3B
160	0.0029744	0.0041	0.685	LIPM	340654	NM_001128215	ENSG00000173239	lipase family member M
161	0.0030068	0.0028	0.609	DUSP6	1848	NM_001946	ENSG00000139318	dual specificity phosphatase 6
162	0.003031	0.0039	3.195	SPDYE3	441272	NM_001004351	ENSG00000214300	speedy/RINGO cell cycle regulator family member E3
163	0.0030417	0.0043	1.323	CAMK4	814	NM_001323374	ENSG00000152495	calcium/calmodulin dependent protein kinase IV
164	0.0030538	0.0022	1.578	CDC25B	994	NM_001287516	ENSG00000101224	cell division cycle 25B
165	0.003056	0.0036	1.197	PCSK1	5122	NM_000439	ENSG00000175426	proprotein convertase subtilisin/kexin type 1
166	0.0030689	0.0031	1.345	DNAJC6	9829	NM_001256864	ENSG00000116675	DnaJ heat shock protein family (Hsp40) member C6
167	0.0031226	0.004	2.476	CENPP	401541	NM_001012267	ENSG00000188312	centromere protein P
168	0.0031334	0.0029	1.25	LINC02381	400043	NR_026656	ENSG00000250742	long intergenic non-protein coding RNA 2381
169	0.0031394	0.0053	0.663	GLIS3	169792	NM_001042413	ENSG00000107249	GLIS family zinc finger 3
170	0.0031835	0.0042	0.555	NMRK1	54981	NM_001127603	ENSG00000106733	nicotinamide riboside kinase 1
171	0.0031863	0.0035	0.521	HMG20B	10362	NM_006339	ENSG00000064961	high mobility group 20B
172	0.0032287	0.0035	0.673	PYROXD2	84795	NM_032709	ENSG00000119943	pyridine nucleotide-disulphide oxidoreductase domain 2
173	0.0032515	0.0028	0.814	LRRC26	389816	NM_001013653	ENSG00000184709	leucine rich repeat containing 26
174	0.0032649	0.0037	1.543	SYNGR4	23546	NM_012451	ENSG00000105467	synaptogyrin 4
175	0.0032711	0.0028	0.506	AFDN	4301	NM_001040000	ENSG00000130396	afadin, adherens junction formation factor
176	0.0032955	0.0039	0.607	ZDHHC1	29800	NM_001323627	ENSG00000159714	zinc finger DHHC-type containing 1
177	0.0033019	0.0052	4.489	RBM28	55131	NM_001166135	ENSG00000106344	RNA binding motif protein 28
178	0.0034824	0.0045	1.321	APLP1	333	NM_001024807	ENSG00000105290	amyloid beta precursor like protein 1
179	0.0035006	0.0036	0.814	TEKT4	150483	NM_001286559	ENSG00000163060	tektin 4
180	0.0035176	0.0053	0.666	KLHDC9	126823	NM_001007255	ENSG00000162755	kelch domain containing 9
181	0.0035258	0.0025	0.395	ATPIF1	93974	NM_016311	ENSG00000130770	ATPase inhibitory factor 1
182	0.0035429	0.0033	1.34	SCN8A	6334	NM_001177984	ENSG00000196876	sodium voltage-gated channel alpha subunit 8
183	0.0035468	0.0036	1.938	MPHOSPH9	10198	NM_022782	ENSG00000051825	M-phase phosphoprotein 9
184	0.0035762	0.0035	0.452	SMDT1	91689	NM_033318	ENSG00000183172	single-pass membrane protein with aspartate rich tail 1
185	0.0036342	0.0031	1.386	MPP2	4355	NM_001278370	ENSG00000108852	membrane palmitoylated protein 2
186	0.0036748	0.0037	0.698	GALNT10	55568	NM_017540	ENSG00000164574	polypeptide N-acetylgalactosaminyltransferase 10
187	0.0037531	0.0031	0.744	ASRGL1	80150	NM_001083926	ENSG00000162174	asparaginase like 1
188	0.0037653	0.0053	0.49	ARSD	414	NM_001669	ENSG00000006756	arylsulfatase D
189	0.0037663	0.0049	0.703	DEPTOR	64798	NM_001283012	ENSG00000155792	DEP domain containing MTOR interacting protein
190	0.0038027	0.0026	1.441	ART5	116969	NM_001079536	ENSG00000167311	ADP-ribosyltransferase 5
191	0.0038046	0.0037	1.792	RAB15	376267	NM_001308154	ENSG00000139998	RAB15, member RAS oncogene family
192	0.0038062	0.0038	1.465	SLC16A10	117247	NM_018593	ENSG00000112394	solute carrier family 16 member 10
193	0.00382	0.0056	3.313	TRMT6	51605	NM_001281467	ENSG00000089195	tRNA methyltransferase 6
194	0.0038384	0.0047	0.767	LOC101929128	101929128	NR_125431	ENSG00000248538	uncharacterized LOC101929128
195	0.003847	0.0044	3.046	FYTTD1	84248	NM_001011537	ENSG00000122068	forty-two-three domain containing 1
196	0.0038528	0.005	3.432	PTPRA	5786	NM_002836	ENSG00000132670	protein tyrosine phosphatase, receptor type A
197	0.0038831	0.0039	1.845	MAP6D1	79929	NM_024871	ENSG00000180834	MAP6 domain containing 1
198	0.0039042	0.0046	0.741	PKDCC	91461	NM_138370	ENSG00000162878	protein kinase domain containing, cytoplasmic
199	0.0039215	0.0056	2.671	YEATS2	55689	NM_018023	ENSG00000163872	YEATS domain containing 2
200	0.0039493	0.0033	1.533	MB21D2	151963	NM_178496	ENSG00000180611	Mab-21 domain containing 2
201	0.0040104	0.0036	1.252	KIF1A	547	NM_001244008	ENSG00000130294	kinesin family member 1A
202	0.0040502	0.0043	1.359	CPNE9	151835	NM_001308388	ENSG00000144550	copine family member 9
203	0.0040988	0.0092	0.738	ILDR1	286676	NM_001199799	ENSG00000145103	immunoglobulin like domain containing receptor 1
204	0.0041276	0.0058	0.652	RPL13	6137	NM_000977	ENSG00000167526	ribosomal protein L13
205	0.0041673	0.0071	0.602	STAT6	6778	NM_001178078	ENSG00000166888	signal transducer and activator of transcription 6
206	0.0041999	0.0054	2.14	PXK	54899	NM_001289095	ENSG00000168297	PX domain containing serine/threonine kinase like
207	0.0042052	0.0053	0.607	TRIM2	23321	NM_001130067	ENSG00000109654	tripartite motif containing 2
208	0.0042059	0.0067	0.533	HPS6	79803	NM_024747	ENSG00000166189	HPS6, biogenesis of lysosomal organelles complex 2 subunit 3
209	0.0042081	0.0045	2.432	ZNF184	7738	NM_001318891	ENSG00000096654	zinc finger protein 184
210	0.0042271	0.0043	1.291	DUSP9	1852	NM_001318503	ENSG00000130829	dual specificity phosphatase 9
211	0.0042303	0.008	0.735	PRR15	222171	NM_001329996	ENSG00000176532	proline rich 15
212	0.0042564	0.003	1.312	MCOLN3	55283	NM_001253693	ENSG00000055732	mucolipin 3
213	0.0042613	0.0042	0.791	ADRA2A	150	NM_000681	ENSG00000150594	adrenoceptor alpha 2A
214	0.0042778	0.0038	0.756	UBXN10-AS1	101928017	NR_110078	ENSG00000225986	UBXN10 antisense RNA 1
215	0.004358	0.0047	0.789	CHST4	10164	NM_001166395	ENSG00000140835	carbohydrate sulfotransferase 4
216	0.0043699	0.0038	3.115	POT1	25913	NM_001042594	ENSG00000128513	protection of telomeres 1
217	0.0043945	0.0044	0.324	HMGXB3	22993	NM_014983	ENSG00000113716	HMG-box containing 3
218	0.0044074	0.0082	0.687	TRAPPC6A	79090	NM_001270891	ENSG00000007255	trafficking protein particle complex 6A
219	0.0044336	0.0052	2.786	EIF1B	10289	NM_005875	ENSG00000114784	eukaryotic translation initiation factor 1B
220	0.004473	0.0033	0.348	HSDL2	84263	NM_001195822	ENSG00000119471	hydroxysteroid dehydrogenase like 2
221	0.0044962	0.0056	3.928	TAF8	129685	NM_138572	ENSG00000137413	TATA-box binding protein associated factor 8
222	0.0044971	0.0042	0.658	AFDN-AS1	653483	NM_001042508	ENSG00000198221	AFDN antisense RNA 1 (head to head)
223	0.004503	0.0068	2.664	PANK2	80025	NM_001324191	ENSG00000125779	pantothenate kinase 2
224	0.0045246	0.0046	2.047	ZHX1	11244	NM_001017926	ENSG00000165156	zinc fingers and homeoboxes 1
225	0.004536	0.006	1.324	CLDN11	5010	NM_001185056	ENSG00000013297	claudin 11
226	0.0045827	0.0071	0.496	EEF1AKMT1	221143	NM_001318939	ENSG00000150456	EEF1A lysine methyltransferase 1
227	0.0046139	0.0063	0.767	UBXN10	127733	NM_152376	ENSG00000162543	UBX domain protein 10
228	0.0046904	0.0049	1.865	NXPE3	91775	NM_001134456	ENSG00000144815	neurexophilin and PC-esterase domain family member 3
229	0.0046993	0.0052	0.48	B4GALT1-AS1	101929639	NR_108108	ENSG00000233554	B4GALT1 antisense RNA 1
230	0.0047559	0.0117	0.653	CNKSR1	10256	NM_001297647	ENSG00000142675	connector enhancer of kinase suppressor of Ras 1
231	0.0047575	0.0056	2.768	EIF4EBP2	1979	NM_004096	ENSG00000148730	eukaryotic translation initiation factor 4E binding protein 2
232	0.0047582	0.0047	1.329	GLDN	342035	NM_001330297	ENSG00000186417	gliomedin
233	0.0047958	0.0034	0.776	COL17A1	1308	NM_000494	ENSG00000065618	collagen type XVII alpha 1 chain
234	0.0047972	0.0044	0.666	VIM	7431	NM_003380	ENSG00000026025	vimentin
235	0.0048005	0.0049	0.814	SOX17	64321	NM_022454	ENSG00000164736	SRY-box 17
236	0.0048851	0.0043	2.776	ZNF318	24149	NM_014345	ENSG00000171467	zinc finger protein 318
237	0.0048909	0.0083	0.609	DAPK3	1613	NM_001348	ENSG00000167657	death associated protein kinase 3
238	0.0048925	0.0084	0.575	SLC38A10	124565	NM_001037984	ENSG00000157637	solute carrier family 38 member 10
239	0.0048946	0.0048	0.717	GREB1	9687	NM_014668	ENSG00000196208	growth regulation by estrogen in breast cancer 1
240	0.0048957	0.0069	1.785	SOX12	6666	NM_006943	ENSG00000177732	SRY-box 12
241	0.0049003	0.0058	1.18	CHGB	1114	NM_001819	ENSG00000089199	chromogranin B
242	0.0049276	0.0042	1.375	MAST1	22983	NM_014975	ENSG00000105613	microtubule associated serine/threonine kinase 1
243	0.0049299	0.0052	1.307	PCDHA5	56143	NM_018908	ENSG00000204965	protocadherin alpha 5
244	0.0049495	0.0073	0.634	TJP3	27134	NM_001267560	ENSG00000105289	tight junction protein 3
245	0.0050225	0.0045	2.313	PHTF2	57157	NM_001127357	ENSG00000006576	putative homeodomain transcription factor 2
246	0.0050378	0.0052	1.735	CERS6	253782	NM_001256126	ENSG00000172292	ceramide synthase 6
247	0.005041	0.0044	2.867	ZBTB5	9925	NM_014872	ENSG00000168795	zinc finger and BTB domain containing 5
248	0.0050552	0.0074	1.896	PIK3CA	5290	NM_006218	ENSG00000121879	phosphatidylinositol-4,5-bisphosphate 3-kinase catalytic subunit alpha
249	0.0051183	0.006	1.947	FAM161A	84140	NM_001201543	ENSG00000170264	family with sequence similarity 161 member A
250	0.005122	0.0053	0.78	FZD10	11211	NM_007197	ENSG00000111432	frizzled class receptor 10
251	0.0051228	0.0062	2.788	ABI2	10152	NM_001282925	ENSG00000138443	abl interactor 2
252	0.005131	0.0058	2.801	HAT1	8520	NM_001033085	ENSG00000128708	histone acetyltransferase 1
253	0.0051467	0.005	2.327	ACVR2A	92	NM_001278579	ENSG00000121989	activin A receptor type 2A
254	0.0051555	0.0067	2.99	ACTL6A	86	NM_004301	ENSG00000136518	actin like 6A
255	0.0051665	0.0036	0.666	B4GALT1	2683	NM_001497	ENSG00000086062	beta-1,4-galactosyltransferase 1
256	0.0051667	0.0052	0.692	HNMT	3176	NM_001024074	ENSG00000150540	histamine N-methyltransferase
257	0.0052112	0.0044	1.254	KCNJ12	3768	NM_021012	ENSG00000184185	potassium voltage-gated channel subfamily J member 12
258	0.0052301	0.0076	1.257	KCNC1	3746	NM_001112741	ENSG00000129159	potassium voltage-gated channel subfamily C member 1
259	0.0052864	0.0061	1.937	ABCC5	10057	NM_001023587	ENSG00000114770	ATP binding cassette subfamily C member 5
260	0.0053023	0.0078	1.594	B4GALT6	9331	NM_001330570	ENSG00000118276	beta-1,4-galactosyltransferase 6
261	0.0053105	0.0055	0.746	STX19	415117	NM_001001850	ENSG00000178750	syntaxin 19
262	0.0053823	0.0062	4.115	MED28	80306	NM_025205	ENSG00000118579	mediator complex subunit 28
263	0.0053837	0.0052	2.164	FAM49B	51571	NM_001256763	ENSG00000153310	family with sequence similarity 49 member B
264	0.005434	0.0059	2.388	NCOA1	8648	NM_003743	ENSG00000084676	nuclear receptor coactivator 1
265	0.0054534	0.0061	0.83	ERMN	57471	NM_001009959	ENSG00000136541	ermin
266	0.0054598	0.0062	1.691	NEO1	4756	NM_001172623	ENSG00000067141	neogenin 1
267	0.0054607	0.0075	1.523	GUSBP2	387036	NM_001033523	ENSG00000241549	glucuronidase, beta pseudogene 2
268	0.0055095	0.0049	1.214	SLITRK5	26050	NM_015567	ENSG00000165300	SLIT and NTRK like family member 5
269	0.0055148	0.0055	1.24	SNAP25	6616	NM_001322902	ENSG00000132639	synaptosome associated protein 25
270	0.005528	0.0064	1.231	NOS2	4843	NM_000625	ENSG00000007171	nitric oxide synthase 2
271	0.0055464	0.0041	1.203	TUBB4A	10382	NM_001289123	ENSG00000104833	tubulin beta 4A class IVa
272	0.0056217	0.0084	0.313	NAXD	55739	NM_001242881	ENSG00000213995	NAD(P)HX dehydratase
273	0.0056291	0.0068	1.932	LRP12	29967	NM_001135703	ENSG00000147650	LDL receptor related protein 12
274	0.0056381	0.0052	0.755	WNT2	7472	NM_003391	ENSG00000105989	Wnt family member 2
275	0.0056927	0.007	0.516	RHOBTB1	9886	NM_001242359	ENSG00000072422	Rho related BTB domain containing 1
276	0.0057397	0.0052	0.568	VMAC	400673	NM_001017921	ENSG00000187650	vimentin-type intermediate filament associated coiled-coil protein
277	0.0058238	0.0068	1.322	FAM184A	79632	NM_001100411	ENSG00000111879	family with sequence similarity 184 member A
278	0.0058306	0.0052	1.233	CHODL	140578	NM_001204174	ENSG00000154645	chondrolectin
279	0.005839	0.0065	1.376	MAP7D2	256714	NM_001168465	ENSG00000184368	MAP7 domain containing 2
280	0.005859	0.0071	3.315	TTI1	9675	NM_001303457	ENSG00000101407	TELO2 interacting protein 1
281	0.0058634	0.0059	1.537	LRRC75A	388341	NM_001113567	ENSG00000181350	leucine rich repeat containing 75A
282	0.0059366	0.0066	0.613	IQCK	124152	NM_001305121	ENSG00000174628	IQ motif containing K
283	0.0059384	0.0064	0.562	CDC37L1-AS1	101929351	NR_121597	ENSG00000273061	CDC37L1 antisense RNA 1 (head to head)
284	0.0059525	0.0072	2.855	SLC25A12	8604	NM_003705	ENSG00000115840	solute carrier family 25 member 12
285	0.0059576	0.009	4.975	METTL6	131965	NM_001301790	ENSG00000206562	methyltransferase like 6
286	0.0059633	0.0056	0.388	MRPL57	78988	NM_024026	ENSG00000173141	mitochondrial ribosomal protein L57
287	0.0059742	0.0072	0.766	ANO1	55107	NM_018043	ENSG00000131620	anoctamin 1
288	0.005991	0.0061	0.558	URAHP	100130015	NR_027335	ENSG00000222019	urate (hydroxyiso-) hydrolase, pseudogene
289	0.0060002	0.0105	1.831	TBL1XR1	79718	NM_001321193	ENSG00000177565	transducin beta like 1 X-linked receptor 1
290	0.0061661	0.0063	0.75	OR7E47P	26628	NR_120437	ENSG00000257542	olfactory receptor family 7 subfamily E member 47 pseudogene
291	0.0061827	0.0058	1.771	GPLD1	2822	NM_001503	ENSG00000112293	glycosylphosphatidylinositol specific phospholipase D1
292	0.0062909	0.0124	1.667	OTULIN	90268	NM_138348	ENSG00000154124	OTU deubiquitinase with linear linkage specificity
293	0.0063122	0.0075	1.5	KBTBD8	84541	NM_032505	ENSG00000163376	kelch repeat and BTB domain containing 8
294	0.0063122	0.0058	0.788	ANKFN1	162282	NM_153228	ENSG00000153930	ankyrin repeat and fibronectin type III domain containing 1
295	0.0063179	0.0079	2.235	PRPS1	5631	NM_001204402	ENSG00000147224	phosphoribosyl pyrophosphate synthetase 1
296	0.0063312	0.0057	2.037	USP49	25862	NM_001286554	ENSG00000164663	ubiquitin specific peptidase 49
297	0.0063545	0.0068	1.482	SLFN11	91607	NM_001104587	ENSG00000172716	schlafen family member 11
298	0.0063844	0.0088	3.189	URI1	8725	NM_001252641	ENSG00000105176	URI1, prefoldin like chaperone
299	0.0063986	0.0084	0.53	OCIAD2	132299	NM_001014446	ENSG00000145247	OCIA domain containing 2
300	0.006514	0.011	1.848	PSIP1	11168	NM_001128217	ENSG00000164985	PC4 and SFRS1 interacting protein 1
301	0.0065694	0.0071	1.315	WSCD1	23302	NM_015253	ENSG00000179314	WSC domain containing 1
302	0.0066476	0.0055	1.233	PCDH9	5101	NM_001318372	ENSG00000184226	protocadherin 9
303	0.0066643	0.0058	2.289	TMEM237	65062	NM_001044385	ENSG00000155755	transmembrane protein 237
304	0.0067403	0.007	0.812	C8orf34-AS1	286189	NR_038877	ENSG00000248801	C8orf34 antisense RNA 1
305	0.0067483	0.0136	0.813	LINC00958	100506305	NR_038904	ENSG00000251381	long intergenic non-protein coding RNA 958
306	0.0067711	0.0063	1.532	SCAMP5	192683	NM_001178111	ENSG00000198794	secretory carrier membrane protein 5
307	0.0067856	0.0075	2.198	HS2ST1	9653	NM_001134492	ENSG00000153936	heparan sulfate 2-O-sulfotransferase 1
308	0.0067878	0.0064	1.86	SGTB	54557	NM_019072	ENSG00000197860	small glutamine rich tetratricopeptide repeat containing beta
309	0.0068038	0.0093	0.82	FOXA2	3170	NM_021784	ENSG00000125798	forkhead box A2
310	0.0068044	0.0086	0.326	DHX32	55760	NM_018180	ENSG00000089876	DEAH-box helicase 32 (putative)
311	0.0068411	0.0068	1.22	FBN3	84467	NM_001321431	ENSG00000142449	fibrillin 3
312	0.0068909	0.0072	1.504	DUSP2	1844	NM_004418	ENSG00000158050	dual specificity phosphatase 2
313	0.0069335	0.007	0.324	SAP18	10284	NM_005870	ENSG00000150459	Sin3A associated protein 18
314	0.0069368	0.0079	0.462	PKP4	8502	NM_001005476	ENSG00000144283	plakophilin 4
315	0.0069487	0.0074	1.284	CELF4	56853	NM_001025087	ENSG00000101489	CUGBP Elav-like family member 4
316	0.0070063	0.0072	2.205	ZNF639	51193	NM_001303425	ENSG00000121864	zinc finger protein 639
317	0.0070258	0.0084	0.617	SMIM14	201895	NM_001317896	ENSG00000163683	small integral membrane protein 14
318	0.0070272	0.012	0.617	CORO1B	57175	NM_001018070	ENSG00000172725	coronin 1B
319	0.0070294	0.0085	2.55	HAUS2	55142	NM_001130447	ENSG00000137814	HAUS augmin like complex subunit 2
320	0.0070313	0.0124	1.855	BRAF	673	NM_004333	ENSG00000157764	B-Raf proto-oncogene, serine/threonine kinase
321	0.0070975	0.0081	1.913	IFNAR2	3455	NM_000874	ENSG00000159110	interferon alpha and beta receptor subunit 2
322	0.0071282	0.0065	1.418	MBOAT2	129642	NM_001321265	ENSG00000143797	membrane bound O-acyltransferase domain containing 2
323	0.0071427	0.0082	0.709	LENG9	94059	NM_001301782	ENSG00000275183	leukocyte receptor cluster member 9
324	0.0071505	0.0089	2.839	PEX3	8504	NM_003630	ENSG00000034693	peroxisomal biogenesis factor 3
325	0.007195	0.0075	2.496	LRRC42	115353	NM_001256409	ENSG00000116212	leucine rich repeat containing 42
326	0.007237	0.0068	1.277	OSBPL6	114880	NM_001201480	ENSG00000079156	oxysterol binding protein like 6
327	0.0072697	0.0078	1.451	GPR19	2842	NM_006143	ENSG00000183150	G protein-coupled receptor 19
328	0.0072915	0.0064	1.9	CHEK1	1111	NM_001114121	ENSG00000149554	checkpoint kinase 1
329	0.0073147	0.0089	1.288	TLL1	7092	NM_001204760	ENSG00000038295	tolloid like 1
330	0.0073866	0.0098	1.216	PNMA2	10687	NM_007257	ENSG00000240694	paraneoplastic Ma antigen 2
331	0.0073914	0.0088	0.768	PLA2G10	8399	NM_003561	ENSG00000069764	phospholipase A2 group X
332	0.0074188	0.0095	2.019	MFN1	55669	NM_017927	ENSG00000171109	mitofusin 1
333	0.0074522	0.0106	0.531	HPS1	3257	NM_000195	ENSG00000107521	HPS1, biogenesis of lysosomal organelles complex 3 subunit 1
334	0.0074835	0.0073	1.363	TRIM46	80128	NM_001256599	ENSG00000163462	tripartite motif containing 46
335	0.0075116	0.0072	1.57	LOC101928673	101928673	NR_125960	ENSG00000203739	uncharacterized LOC101928673
336	0.0075245	0.0088	1.979	EZH2	2146	NM_001203247	ENSG00000106462	enhancer of zeste 2 polycomb repressive complex 2 subunit
337	0.0075554	0.008	1.715	SLC39A14	23516	NM_001128431	ENSG00000104635	solute carrier family 39 member 14
338	0.0076151	0.0051	0.394	OXSM	54995	NM_001145391	ENSG00000151093	3-oxoacyl-ACP synthase, mitochondrial
339	0.0076318	0.0102	0.531	SIAE	54414	NM_001199922	ENSG00000110013	sialic acid acetylesterase
340	0.0076627	0.0077	1.773	FUT8	2530	NM_004480	ENSG00000033170	fucosyltransferase 8
341	0.0077269	0.0083	1.635	TMPO-AS1	100128191	NR_027157	ENSG00000257167	TMPO antisense RNA 1
342	0.0077551	0.0109	0.288	CHIC2	26511	NM_012110	ENSG00000109220	cysteine rich hydrophobic domain 2
343	0.0078174	0.0101	2.496	ZCCHC3	85364	NM_033089	ENSG00000247315	zinc finger CCHC-type containing 3
344	0.007826	0.0094	1.233	CD36	948	NM_000072	ENSG00000135218	CD36 molecule
345	0.0078381	0.011	0.777	SORBS2	8470	NM_001145670	ENSG00000154556	sorbin and SH3 domain containing 2
346	0.0078507	0.0086	1.353	FAM110B	90362	NM_147189	ENSG00000169122	family with sequence similarity 110 member B
347	0.0078646	0.008	1.56	EPOP	100170841	NM_001130677	ENSG00000273604	elongin BC and polycomb repressive complex 2 associated protein
348	0.0079126	0.0088	1.215	EPHA10	284656	NM_001004338	ENSG00000183317	EPH receptor A10
349	0.0079181	0.0111	2.879	INPP5B	3633	NM_001297434	ENSG00000204084	inositol polyphosphate-5-phosphatase B
350	0.0079461	0.0072	1.431	KIAA1161	57462	NM_020702	ENSG00000164976	KIAA1161
351	0.0079689	0.0088	0.774	LINC02187	102724940	XR_001734081	ENSG00000263082	long intergenic non-protein coding RNA 2187
352	0.0080741	0.0085	2.337	RPS6KC1	26750	NM_001136138	ENSG00000136643	ribosomal protein S6 kinase C1
353	0.0081115	0.0085	0.529	TRAPPC5	126003	NM_001042461	ENSG00000181029	trafficking protein particle complex 5
354	0.0081186	0.0095	0.717	CTSW	1521	NM_001335	ENSG00000172543	cathepsin W
355	0.0081213	0.0068	2.731	RUBCN	9711	NM_001145642	ENSG00000145016	RUN and cysteine rich domain containing beclin 1 interacting protein
356	0.0081314	0.0074	0.393	GLTP	51228	NM_016433	ENSG00000139433	glycolipid transfer protein
357	0.0081419	0.0096	0.462	SEC61B	10952	NM_006808	ENSG00000106803	Sec61 translocon beta subunit
358	0.0081778	0.008	0.743	FNDC1	84624	NM_032532	ENSG00000164694	fibronectin type III domain containing 1
359	0.0082059	0.0092	0.805	IL20RA	53832	NM_001278722	ENSG00000016402	interleukin 20 receptor subunit alpha
360	0.0083137	0.0105	2.032	TMEM136	219902	NM_001198670	ENSG00000181264	transmembrane protein 136
361	0.0083193	0.0098	0.753	HSPB1	3315	NM_001540	ENSG00000106211	heat shock protein family B (small) member 1
362	0.0083679	0.0086	0.668	WWC2-AS2	152641	NM_153008	ENSG00000251359	WWC2 antisense RNA 2
363	0.0083936	0.0122	1.338	TENM2	57451	NM_001080428	ENSG00000145934	teneurin transmembrane protein 2
364	0.0084073	0.01	1.704	BCORL1	63035	NM_001184772	ENSG00000085185	BCL6 corepressor like 1
365	0.0084087	0.0103	1.489	CDON	50937	NM_001243597	ENSG00000064309	cell adhesion associated, oncogene regulated
366	0.0084161	0.0075	1.25	RBP4	5950	NM_001323517	ENSG00000138207	retinol binding protein 4
367	0.0085092	0.0145	1.244	PEX5L	51555	NM_001256750	ENSG00000114757	peroxisomal biogenesis factor 5 like
368	0.0085193	0.0082	0.787	C5AR2	27202	NM_001271749	ENSG00000134830	complement component 5a receptor 2
369	0.0085209	0.0084	0.747	GGTA1P	2681	NR_003191	ENSG00000204136	glycoprotein, alpha-galactosyltransferase 1 pseudogene
370	0.0085469	0.0091	1.472	SYT11	23208	NM_152280	ENSG00000132718	synaptotagmin 11
371	0.0085502	0.0104	0.562	TBC1D8	11138	NM_001102426	ENSG00000204634	TBC1 domain family member 8
372	0.0085809	0.007	1.434	CHST13	166012	NM_152889	ENSG00000180767	carbohydrate sulfotransferase 13
373	0.0085837	0.0134	0.59	MED11	400569	NM_001001683	ENSG00000161920	mediator complex subunit 11
374	0.0086677	0.0098	0.681	NRIP1	8204	NM_003489	ENSG00000180530	nuclear receptor interacting protein 1
375	0.0087141	0.0092	1.999	TCFL5	10732	NM_001301726	ENSG00000101190	transcription factor like 5
376	0.0087686	0.0091	0.741	LTB	4050	NM_002341	ENSG00000227507	lymphotoxin beta
377	0.0087687	0.0111	1.333	GAS2	2620	NM_001143830	ENSG00000148935	growth arrest specific 2
378	0.0087804	0.0089	1.253	ADD2	119	NM_001185054	ENSG00000075340	adducin 2
379	0.0088102	0.011	0.661	TMEM27	57393	NM_020665	ENSG00000147003	transmembrane protein 27
380	0.0088521	0.0108	2.179	MBD5	55777	NM_018328	ENSG00000204406	methyl-CpG binding domain protein 5
381	0.0088623	0.0108	1.907	SLC7A6	9057	NM_001076785	ENSG00000103064	solute carrier family 7 member 6
382	0.0088669	0.0087	0.72	CASC1	55259	NM_001082972	ENSG00000118307	cancer susceptibility 1
383	0.0088691	0.0079	0.706	STX18	53407	NM_001346281	ENSG00000168818	syntaxin 18
384	0.0089118	0.0121	1.778	SKP2	6502	NM_001243120	ENSG00000145604	S-phase kinase associated protein 2
385	0.0089232	0.009	0.286	NUDT9	53343	NM_001248011	ENSG00000170502	nudix hydrolase 9
386	0.0089573	0.0078	0.767	MIR1247	100302145	NR_031649	ENSG00000258498	microRNA 1247
387	0.0090244	0.0134	2.572	LSG1	55341	NM_018385	ENSG00000041802	large 60S subunit nuclear export GTPase 1
388	0.0090487	0.0093	2.477	RAE1	8480	NM_001015885	ENSG00000101146	ribonucleic acid export 1
389	0.0090549	0.0089	1.986	SFXN5	94097	NM_001330400	ENSG00000144040	sideroflexin 5
390	0.0090639	0.009	0.755	DNAJB13	374407	NM_153614	ENSG00000187726	DnaJ heat shock protein family (Hsp40) member B13
391	0.0090707	0.0098	0.556	C14orf28	122525	NM_001017923	ENSG00000179476	chromosome 14 open reading frame 28
392	0.0090721	0.0083	1.248	KIAA1549L	25758	NM_012194	ENSG00000110427	KIAA1549 like
393	0.0091062	0.0093	1.288	HPDL	84842	NM_032756	ENSG00000186603	4-hydroxyphenylpyruvate dioxygenase like
394	0.0091085	0.0108	1.28	TRIM67	440730	NM_001004342	ENSG00000119283	tripartite motif containing 67
395	0.0091129	0.01	1.848	DEK	7913	NM_001134709	ENSG00000124795	DEK proto-oncogene
396	0.0091338	0.0106	0.837	SMIM22	440335	NM_001253790	ENSG00000267795	small integral membrane protein 22
397	0.0091884	0.0096	0.642	C16orf71	146562	NM_139170	ENSG00000166246	chromosome 16 open reading frame 71
398	0.0091919	0.0094	0.786	LINC02128	107983964	XR_001734084	ENSG00000261241	long intergenic non-protein coding RNA 2128
399	0.0091922	0.0134	0.474	ITPK1	3705	NM_001142593	ENSG00000100605	inositol-tetrakisphosphate 1-kinase
400	0.0092543	0.01	2.431	CPSF4	10898	NM_001081559	ENSG00000160917	cleavage and polyadenylation specific factor 4
401	0.00929	0.0125	1.343	DGKG	1608	NM_001080744	ENSG00000058866	diacylglycerol kinase gamma
402	0.0093179	0.01	0.778	LINC00908	284276	NR_015417	ENSG00000263812	long intergenic non-protein coding RNA 908
403	0.0093182	0.0103	0.73	CARD10	29775	NM_014550	ENSG00000100065	caspase recruitment domain family member 10
404	0.009329	0.0082	4.767	CRCP	27297	NM_001040647	ENSG00000241258	CGRP receptor component
405	0.0093881	0.0123	0.3	WDR59	79726	NM_001324171	ENSG00000103091	WD repeat domain 59
406	0.0094256	0.0129	1.257	GABBR2	9568	NM_005458	ENSG00000136928	gamma-aminobutyric acid type B receptor subunit 2
407	0.009429	0.0165	0.678	PRR5	55615	NM_001017528	ENSG00000186654	proline rich 5
408	0.0095083	0.0106	0.677	LGALS1	3956	NM_002305	ENSG00000100097	galectin 1
409	0.009531	0.01	0.793	C8orf34	116328	NM_001195639	ENSG00000165084	chromosome 8 open reading frame 34
410	0.0096557	0.0091	0.621	LRP5L	91355	NM_001135772	ENSG00000100068	LDL receptor related protein 5 like
411	0.009671	0.0109	1.317	TOX2	84969	NM_001098796	ENSG00000124191	TOX high mobility group box family member 2
412	0.0097362	0.0162	2.936	C3orf38	285237	NM_173824	ENSG00000179021	chromosome 3 open reading frame 38
413	0.0097477	0.0109	1.49	CDKL5	6792	NM_001037343	ENSG00000008086	cyclin dependent kinase like 5
414	0.0097817	0.0105	0.511	TXN	7295	NM_001244938	ENSG00000136810	thioredoxin
415	0.0098146	0.0112	2.156	EXOC6B	23233	NM_001321729	ENSG00000144036	exocyst complex component 6B
416	0.0098514	0.0103	0.635	CREB3L4	148327	NM_001255978	ENSG00000143578	cAMP responsive element binding protein 3 like 4
417	0.0098682	0.0092	1.375	STON1	11037	NM_001198595	ENSG00000243244	stonin 1
418	0.0099044	0.009	0.798	DNAAF1	123872	NM_001318756	ENSG00000154099	dynein axonemal assembly factor 1
419	0.0099329	0.0101	0.496	TCTN1	79600	NM_001082537	ENSG00000204852	tectonic family member 1
420	0.0099939	0.0114	1.335	SSC4D	136853	NM_080744	ENSG00000146700	scavenger receptor cysteine rich family member with 4 domains
421	0.0100149	0.0118	0.492	GAS8	2622	NM_001286205	ENSG00000141013	growth arrest specific 8
422	0.0100497	0.0135	2.748	ARMC8	25852	NM_001267041	ENSG00000114098	armadillo repeat containing 8
423	0.010081	0.0128	0.71	ANKRD22	118932	NM_144590	ENSG00000152766	ankyrin repeat domain 22
424	0.0101091	0.0107	0.859	ADCYAP1R1	117	NM_001118	ENSG00000078549	ADCYAP receptor type I
425	0.010111	0.0139	0.595	TNIP1	10318	NM_001252385	ENSG00000145901	TNFAIP3 interacting protein 1
426	0.0101319	0.0092	2.881	ZNF227	7770	NM_001289166	ENSG00000131115	zinc finger protein 227
427	0.0101407	0.0086	1.823	SLC29A1	2030	NM_001078174	ENSG00000112759	solute carrier family 29 member 1 (Augustine blood group)
428	0.0101525	0.0113	1.28	SOWAHA	134548	NM_175873	ENSG00000198944	sosondowah ankyrin repeat domain family member A
429	0.0101822	0.0099	0.505	L3HYPDH	112849	NM_001331158	ENSG00000126790	trans-L-3-hydroxyproline dehydratase
430	0.0101935	0.0113	1.208	NELL2	4753	NM_001145107	ENSG00000184613	neural EGFL like 2
431	0.0103096	0.0125	0.542	IFT43	112752	NM_001102564	ENSG00000119650	intraflagellar transport 43
432	0.0103259	0.0133	0.539	HDHD3	81932	NM_001304509	ENSG00000119431	haloacid dehalogenase like hydrolase domain containing 3
433	0.0103376	0.0101	0.843	SHH	6469	NM_000193	ENSG00000164690	sonic hedgehog
434	0.0103602	0.0115	0.566	TRAF1	7185	NM_001190945	ENSG00000056558	TNF receptor associated factor 1
435	0.0103824	0.0129	1.547	FAM105A	54491	NM_019018	ENSG00000145569	family with sequence similarity 105 member A
436	0.0104153	0.0118	2.26	POLH	5429	NM_001291969	ENSG00000170734	DNA polymerase eta
437	0.0105068	0.0123	1.476	GNAZ	2781	NM_002073	ENSG00000128266	G protein subunit alpha z
438	0.0105457	0.0138	0.626	CD63	967	NM_001040034	ENSG00000135404	CD63 molecule
439	0.0105459	0.0111	1.774	MCM8	84515	NM_001281520	ENSG00000125885	minichromosome maintenance 8 homologous recombination repair factor
440	0.0105719	0.0135	4.431	DHX57	90957	NM_001329963	ENSG00000163214	DExH-box helicase 57
441	0.0106019	0.0114	3.248	GPN1	11321	NM_001145047	ENSG00000198522	GPN-loop GTPase 1
442	0.0106254	0.0111	1.247	CPS1	1373	NM_001122633	ENSG00000021826	carbamoyl-phosphate synthase 1
443	0.0106863	0.0099	1.495	E2F1	1869	NM_005225	ENSG00000101412	E2F transcription factor 1
444	0.0107334	0.011	1.301	ITPKA	3706	NM_002220	ENSG00000137825	inositol-trisphosphate 3-kinase A
445	0.0107688	0.0109	1.302	CACNB4	785	NM_000726	ENSG00000182389	calcium voltage-gated channel auxiliary subunit beta 4
446	0.0108346	0.0123	1.256	TMEM145	284339	NM_173633	ENSG00000167619	transmembrane protein 145
447	0.0108702	0.0094	0.749	MIA	8190	NM_001202553	ENSG00000261857	melanoma inhibitory activity
448	0.010882	0.0143	0.704	C10orf95	79946	NM_024886	ENSG00000120055	chromosome 10 open reading frame 95
449	0.0108861	0.0125	2.029	LOXL1-AS1	100287616	NR_040066	ENSG00000261801	LOXL1 antisense RNA 1
450	0.0108975	0.0116	0.42	HEXIM1	10614	NM_006460	ENSG00000186834	hexamethylene bisacetamide inducible 1
451	0.0109293	0.0096	0.834	SLC47A1	55244	NM_018242	ENSG00000142494	solute carrier family 47 member 1
452	0.0109831	0.0131	0.472	ALDH18A1	5832	NM_001017423	ENSG00000059573	aldehyde dehydrogenase 18 family member A1
453	0.0110557	0.0111	1.244	PCDH10	57575	NM_020815	ENSG00000138650	protocadherin 10
454	0.0110776	0.0129	0.323	ZNF330	27309	NM_001292002	ENSG00000109445	zinc finger protein 330
455	0.0110817	0.0115	0.491	GSTK1	373156	NM_001143679	ENSG00000197448	glutathione S-transferase kappa 1
456	0.0110979	0.014	0.632	DPCD	25911	NM_001329742	ENSG00000166171	deleted in primary ciliary dyskinesia homolog (mouse)
457	0.0111303	0.0131	0.571	DPY19L1	23333	NM_015283	ENSG00000173852	dpy-19 like 1
458	0.0111311	0.0149	1.261	TMEM151B	441151	NM_001039704	ENSG00000178233	transmembrane protein 151B
459	0.0112037	0.0109	1.278	PLA2G4F	255189	NM_213600	ENSG00000168907	phospholipase A2 group IVF
460	0.0112058	0.0159	2.121	DCUN1D1	54165	NM_001308101	ENSG00000043093	defective in cullin neddylation 1 domain containing 1
461	0.0112128	0.0105	2.006	RFC4	5984	NM_002916	ENSG00000163918	replication factor C subunit 4
462	0.0112273	0.0144	2.127	ST7L	54879	NM_001308264	ENSG00000007341	suppression of tumorigenicity 7 like
463	0.0112848	0.0105	2.89	PPT1	5538	NM_000310	ENSG00000131238	palmitoyl-protein thioesterase 1
464	0.0112921	0.012	1.263	STAC	6769	NM_001292049	ENSG00000144681	SH3 and cysteine rich domain
465	0.0113065	0.013	0.329	NUMB	8650	NM_001005743	ENSG00000133961	NUMB, endocytic adaptor protein
466	0.0113236	0.0127	1.214	CHRNA3	1136	NM_000743	ENSG00000080644	cholinergic receptor nicotinic alpha 3 subunit
467	0.0113356	0.0151	0.244	USP7	7874	NM_001286457	ENSG00000187555	ubiquitin specific peptidase 7
468	0.01134	0.0121	0.667	HPX	3263	NM_000613	ENSG00000110169	hemopexin
469	0.0113405	0.0131	2.3	SSX2IP	117178	NM_001166293	ENSG00000117155	SSX family member 2 interacting protein
470	0.011353	0.0128	1.318	NEB	4703	NM_001164507	ENSG00000183091	nebulin
471	0.011377	0.0107	2.394	GART	2618	NM_000819	ENSG00000159131	phosphoribosylglycinamide formyltransferase, phosphoribosylglycinamide synthetase, phosphoribosylaminoimidazole synthetase
472	0.0114465	0.011	1.278	RUNDC3A	10900	NM_001144825	ENSG00000108309	RUN domain containing 3A
473	0.0115189	0.0152	1.858	ZNF286A	57335	NM_001130842	ENSG00000187607	zinc finger protein 286A
474	0.011522	0.0136	0.613	GALE	2582	NM_000403	ENSG00000117308	UDP-galactose-4-epimerase
475	0.0115498	0.0214	0.614	NSMCE1	197370	NM_145080	ENSG00000169189	NSE1 homolog, SMC5-SMC6 complex component
476	0.0115579	0.0181	1.873	LOC102724064	102724064	NR_135761	ENSG00000255468	uncharacterized LOC102724064
477	0.0115965	0.0112	0.88	IHH	3549	NM_002181	ENSG00000163501	indian hedgehog
478	0.0116156	0.0295	0.795	AP1M2	10053	NM_001300887	ENSG00000129354	adaptor related protein complex 1 mu 2 subunit
479	0.0116436	0.0116	1.478	RLN2	6019	NM_001329191	ENSG00000107014	relaxin 2
480	0.0117224	0.0154	0.797	RNF183	138065	NM_145051	ENSG00000165188	ring finger protein 183
481	0.0117416	0.0134	2.323	SENP1	29843	NM_001267594	ENSG00000079387	SUMO1/sentrin specific peptidase 1
482	0.0117558	0.0105	1.291	FRMPD3	84443	NM_032428	ENSG00000147234	FERM and PDZ domain containing 3
483	0.0117759	0.012	1.702	SFMBT1	51460	NM_001005158	ENSG00000163935	Scm-like with four mbt domains 1
484	0.0118443	0.0104	3.117	TTC31	64427	NM_022492	ENSG00000115282	tetratricopeptide repeat domain 31
485	0.011885	0.0119	1.538	ESCO2	157570	NM_001017420	ENSG00000171320	establishment of sister chromatid cohesion N-acetyltransferase 2
486	0.0119328	0.0125	0.86	SFRP4	6424	NM_003014	ENSG00000106483	secreted frizzled related protein 4
487	0.0119331	0.0143	0.525	SUOX	6821	NM_000456	ENSG00000139531	sulfite oxidase
488	0.011964	0.0141	1.534	SIRPA	140885	NM_001040022	ENSG00000198053	signal regulatory protein alpha
489	0.0119811	0.0288	0.547	NEK9	91754	NM_001329237	ENSG00000119638	NIMA related kinase 9
490	0.0119906	0.0127	0.671	SLC26A2	1836	NM_000112	ENSG00000155850	solute carrier family 26 member 2
491	0.0120766	0.0126	2.52	ZNF346	23567	NM_001308213	ENSG00000113761	zinc finger protein 346
492	0.0121362	0.0121	1.344	AOX1	316	NM_001159	ENSG00000138356	aldehyde oxidase 1
493	0.0121693	0.0134	1.225	DLX3	1747	NM_005220	ENSG00000064195	distal-less homeobox 3
494	0.0121716	0.0111	1.572	MAMSTR	284358	NM_001130915	ENSG00000176909	MEF2 activating motif and SAP domain containing transcriptional regulator
495	0.0121717	0.0137	0.712	DENND6B	414918	NM_001001794	ENSG00000205593	DENN domain containing 6B
496	0.0122074	0.0124	2.43	TSPYL4	23270	NM_021648	ENSG00000187189	TSPY like 4
497	0.0122332	0.0122	0.491	RPS6KA1	6195	NM_001006665	ENSG00000117676	ribosomal protein S6 kinase A1
498	0.0122943	0.0186	0.507	CACTIN	58509	NM_001080543	ENSG00000105298	cactin, spliceosome C complex subunit
499	0.012304	0.0162	0.674	RPL3	6122	NM_000967	ENSG00000100316	ribosomal protein L3
500	0.0123072	0.0122	1.464	TANC2	26115	NM_015623	ENSG00000170921	tetratricopeptide repeat, ankyrin repeat and coiled-coil containing 2
501	0.012313	0.0113	0.745	ARL4D	379	NM_001661	ENSG00000175906	ADP ribosylation factor like GTPase 4D
502	0.0123793	0.0128	0.834	ADAMTS8	11095	NM_007037	ENSG00000134917	ADAM metallopeptidase with thrombospondin type 1 motif 8
503	0.0125072	0.0124	2.8	LRRC57	255252	NM_153260	ENSG00000180979	leucine rich repeat containing 57
504	0.0125253	0.0134	0.555	TRADD	8717	NM_001323552	ENSG00000102871	TNFRSF1A associated via death domain
505	0.0125447	0.0121	0.668	SLC1A1	6505	NM_004170	ENSG00000106688	solute carrier family 1 member 1
506	0.0125744	0.0131	2.597	ASTE1	28990	NM_001288950	ENSG00000034533	asteroid homolog 1 (Drosophila)
507	0.01258	0.016	2.308	RFC1	5981	NM_001204747	ENSG00000035928	replication factor C subunit 1
508	0.0126034	0.0135	2.723	PRPSAP1	5635	NM_001330503	ENSG00000161542	phosphoribosyl pyrophosphate synthetase associated protein 1
509	0.0126269	0.0155	1.383	OTUD7A	161725	NM_001329907	ENSG00000169918	OTU deubiquitinase 7A
510	0.0126574	0.013	2.141	IPO9	55705	NM_018085	ENSG00000198700	importin 9
511	0.0126813	0.0145	1.402	KHK	3795	NM_000221	ENSG00000138030	ketohexokinase
512	0.0126984	0.0134	1.2	DNER	92737	NM_139072	ENSG00000187957	delta/notch like EGF repeat containing
513	0.0127104	0.0152	0.572	ORAI3	93129	NM_152288	ENSG00000175938	ORAI calcium release-activated calcium modulator 3
514	0.0127199	0.0139	2.359	PPP2R2A	5520	NM_001177591	ENSG00000221914	protein phosphatase 2 regulatory subunit Balpha
515	0.0127285	0.0127	3.625	CMTR1	23070	NM_015050	ENSG00000137200	cap methyltransferase 1
516	0.0127836	0.0141	2.176	GMPS	8833	NM_003875	ENSG00000163655	guanine monophosphate synthase
517	0.0128014	0.0156	0.596	C22orf23	84645	NM_001207062	ENSG00000128346	chromosome 22 open reading frame 23
518	0.012805	0.0119	2.154	MSH2	4436	NM_000251	ENSG00000095002	mutS homolog 2
519	0.0128486	0.0146	1.42	TMSB15B	286527	NM_194324	ENSG00000158427	thymosin beta 15B
520	0.0128823	0.0132	0.648	C19orf67	646457	NM_001277378	ENSG00000188032	chromosome 19 open reading frame 67
521	0.0128962	0.017	0.701	DPP7	29952	NM_013379	ENSG00000176978	dipeptidyl peptidase 7
522	0.0129275	0.0117	0.687	TNFSF15	9966	NM_001204344	ENSG00000181634	TNF superfamily member 15
523	0.0129312	0.0118	1.822	SLC36A1	206358	NM_001308150	ENSG00000123643	solute carrier family 36 member 1
524	0.0129768	0.0172	0.491	AKR1A1	10327	NM_001202413	ENSG00000117448	aldo-keto reductase family 1 member A1
525	0.0130164	0.0128	1.282	PTPRG-AS1	100506994	NR_038281	ENSG00000241472	PTPRG antisense RNA 1
526	0.0130498	0.0123	0.743	ADGRG3	222487	NM_001308360	ENSG00000182885	adhesion G protein-coupled receptor G3
527	0.0130556	0.0168	1.768	NPAT	4863	NM_001321307	ENSG00000149308	nuclear protein, coactivator of histone transcription
528	0.0131593	0.0139	0.56	IFT140	9742	NM_014714	ENSG00000187535	intraflagellar transport 140
529	0.0131815	0.012	1.778	CHAC2	494143	NM_001008708	ENSG00000143942	ChaC cation transport regulator homolog 2
530	0.0131869	0.0137	0.73	RNF39	80352	NM_025236	ENSG00000204618	ring finger protein 39
531	0.0131874	0.0157	2.429	WDR70	55100	NM_001345998	ENSG00000082068	WD repeat domain 70
532	0.0132206	0.0146	1.406	DCLK2	166614	NM_001040260	ENSG00000170390	doublecortin like kinase 2
533	0.0132874	0.0118	0.855	SERPINA5	5104	NM_000624	ENSG00000188488	serpin family A member 5
534	0.0133853	0.0131	1.961	PPT2	9374	NM_001204103	ENSG00000221988	palmitoyl-protein thioesterase 2
535	0.0133901	0.0117	1.245	CYP26B1	56603	NM_001277742	ENSG00000003137	cytochrome P450 family 26 subfamily B member 1
536	0.0134137	0.0127	0.488	GOLM1	51280	NM_001099268	ENSG00000135052	golgi membrane protein 1
537	0.0134568	0.0148	0.502	BBS12	166379	NM_001178007	ENSG00000181004	Bardet-Biedl syndrome 12
538	0.0134966	0.0137	0.576	NLRC3	197358	NM_178844	ENSG00000167984	NLR family CARD domain containing 3
539	0.0135182	0.0215	1.259	TDRD12	91646	NM_001015890	ENSG00000173809	tudor domain containing 12
540	0.0135416	0.0131	2.38	STARD7	56910	NM_020151	ENSG00000084090	StAR related lipid transfer domain containing 7
541	0.0136111	0.0131	1.224	PAX5	5079	NM_001280547	ENSG00000196092	paired box 5
542	0.0136177	0.0155	1.362	GGH	8836	NM_003878	ENSG00000137563	gamma-glutamyl hydrolase
543	0.0136814	0.012	1.265	MEGF11	84465	NM_032445	ENSG00000157890	multiple EGF like domains 11
544	0.0136871	0.0181	0.464	TRA2A	29896	NM_001282757	ENSG00000164548	transformer 2 alpha homolog
545	0.0136957	0.0152	0.77	DNAJC22	79962	NM_001304944	ENSG00000178401	DnaJ heat shock protein family (Hsp40) member C22
546	0.0137399	0.015	1.806	ALMS1	7840	NM_015120	ENSG00000116127	ALMS1, centrosome and basal body associated protein
547	0.0137827	0.0157	0.633	SRD5A3-AS1	100506462	NR_037969	ENSG00000249700	SRD5A3 antisense RNA 1
548	0.0137993	0.0135	1.38	RIMS3	9783	NM_014747	ENSG00000117016	regulating synaptic membrane exocytosis 3
549	0.0138028	0.0136	1.94	CEP85	64793	NM_001281517	ENSG00000130695	centrosomal protein 85
550	0.0138332	0.0135	2.389	SRI	6717	NM_001256891	ENSG00000075142	sorcin
551	0.0138654	0.0173	0.778	EFCAB6	64800	NM_022785	ENSG00000186976	EF-hand calcium binding domain 6
552	0.0138747	0.0147	0.666	MIR210HG	100506211	NR_038262	ENSG00000247095	MIR210 host gene
553	0.0139356	0.0122	0.785	CXCR3	2833	NM_001142797	ENSG00000186810	C-X-C motif chemokine receptor 3
554	0.0139949	0.0174	0.695	SSR4	6748	NM_001204526	ENSG00000180879	signal sequence receptor subunit 4
555	0.0140016	0.0166	0.768	ANXA1	301	NM_000700	ENSG00000135046	annexin A1
556	0.0140265	0.0168	2.809	PTCD2	79810	NM_001284403	ENSG00000049883	pentatricopeptide repeat domain 2
557	0.0140475	0.0234	0.756	ERBB3	2065	NM_001005915	ENSG00000065361	erb-b2 receptor tyrosine kinase 3
558	0.0140558	0.0143	1.246	ELOVL2	54898	NM_017770	ENSG00000197977	ELOVL fatty acid elongase 2
559	0.0140576	0.012	1.213	TMEM178B	100507421	NM_001195278	ENSG00000261115	transmembrane protein 178B
560	0.0141345	0.0141	1.165	STAC2	342667	NM_198993	ENSG00000141750	SH3 and cysteine rich domain 2
561	0.0141942	0.0122	0.885	GLYATL2	219970	NM_145016	ENSG00000156689	glycine-N-acyltransferase like 2
562	0.0141974	0.0148	2.698	GTPBP8	29083	NM_001008235	ENSG00000163607	GTP binding protein 8 (putative)
563	0.0142406	0.0162	1.179	SEZ6	124925	NM_001098635	ENSG00000063015	seizure related 6 homolog
564	0.0142679	0.0207	0.412	XPNPEP3	63929	NM_001204827	ENSG00000196236	X-prolyl aminopeptidase 3
565	0.0142946	0.016	1.508	C5orf34	375444	NM_198566	ENSG00000172244	chromosome 5 open reading frame 34
566	0.0143975	0.0136	1.406	FBXO43	286151	NM_001029860	ENSG00000156509	F-box protein 43
567	0.0145046	0.0208	1.729	C15orf41	84529	NM_001130010	ENSG00000186073	chromosome 15 open reading frame 41
568	0.0145839	0.0183	1.528	PAXBP1-AS1	100506215	NR_038879	ENSG00000238197	PAXBP1 antisense RNA 1
569	0.0146425	0.0175	1.725	CNTLN	54875	NM_001114395	ENSG00000044459	centlein
570	0.014667	0.0167	0.56	ERGIC1	57222	NM_001031711	ENSG00000113719	endoplasmic reticulum-golgi intermediate compartment 1
571	0.0147495	0.0163	0.749	BHLHE22	27319	NM_152414	ENSG00000180828	basic helix-loop-helix family member e22
572	0.0147726	0.0153	0.857	SAA2	6289	NM_001127380	ENSG00000134339	serum amyloid A2
573	0.0147732	0.0135	0.756	BATF	10538	NM_006399	ENSG00000156127	basic leucine zipper ATF-like transcription factor
574	0.0148371	0.0183	1.637	RAB42	115273	NM_001193532	ENSG00000188060	RAB42, member RAS oncogene family
575	0.0148397	0.0154	3.258	ZKSCAN4	387032	NM_001304506	ENSG00000187626	zinc finger with KRAB and SCAN domains 4
576	0.0148434	0.0169	1.241	CEND1	51286	NM_016564	ENSG00000184524	cell cycle exit and neuronal differentiation 1
577	0.0148864	0.0144	1.5	TCF19	6941	NM_001077511	ENSG00000137310	transcription factor 19
578	0.0148938	0.0147	0.665	ADCY4	196883	NM_001198568	ENSG00000129467	adenylate cyclase 4
579	0.0149123	0.0173	0.73	CPZ	8532	NM_001014447	ENSG00000109625	carboxypeptidase Z
580	0.0150271	0.0145	0.778	SERPINE2	5270	NM_001136528	ENSG00000135919	serpin family E member 2
581	0.0150346	0.0151	1.323	BAALC	79870	NM_001024372	ENSG00000164929	brain and acute leukemia, cytoplasmic
582	0.0150658	0.014	0.803	PCDHGB5	56101	NM_018925	ENSG00000276547	protocadherin gamma subfamily B, 5
583	0.0151134	0.0215	0.294	SIPA1L1	26037	NM_001284245	ENSG00000197555	signal induced proliferation associated 1 like 1
584	0.0151305	0.0167	1.86	EIF2AK2	5610	NM_001135651	ENSG00000055332	eukaryotic translation initiation factor 2 alpha kinase 2
585	0.0151604	0.0197	1.378	GNG3	2785	NM_012202	ENSG00000162188	G protein subunit gamma 3
586	0.0152768	0.0177	0.266	DNAJA2	10294	NM_005880	ENSG00000069345	DnaJ heat shock protein family (Hsp40) member A2
587	0.0152808	0.0138	2.411	VBP1	7411	NM_001303543	ENSG00000155959	VHL binding protein 1
588	0.0152814	0.0152	1.89	HACD3	51495	NM_016395	ENSG00000074696	3-hydroxyacyl-CoA dehydratase 3
589	0.0152898	0.0219	0.669	NDUFA11	126328	NM_001193375	ENSG00000174886	NADH:ubiquinone oxidoreductase subunit A11
590	0.0153171	0.0169	0.633	CCDC102A	92922	NM_033212	ENSG00000135736	coiled-coil domain containing 102A
591	0.0153447	0.0171	0.442	ZBTB7A	51341	NM_001317990	ENSG00000178951	zinc finger and BTB domain containing 7A
592	0.0153483	0.0141	1.541	FKBP5	2289	NM_001145775	ENSG00000096060	FK506 binding protein 5
593	0.0153812	0.0178	0.616	ZNF688	146542	NM_001024683	ENSG00000229809	zinc finger protein 688
594	0.0154125	0.0186	0.621	NFKB2	4791	NM_001077494	ENSG00000077150	nuclear factor kappa B subunit 2
595	0.0154505	0.0241	0.662	LSM7	51690	NM_016199	ENSG00000130332	LSM7 homolog, U6 small nuclear RNA and mRNA degradation associated
596	0.0154755	0.0154	1.376	CARMIL3	90668	NM_138360	ENSG00000186648	capping protein regulator and myosin 1 linker 3
597	0.0154975	0.0224	0.602	RPL36AL	6166	NM_001001	ENSG00000165502	ribosomal protein L36a like
598	0.0155653	0.0248	1.876	PRKD3	23683	NM_005813	ENSG00000115825	protein kinase D3
599	0.0155989	0.0189	1.294	ANOS1	3730	NM_000216	ENSG00000011201	anosmin 1
600	0.0156095	0.0198	0.752	SYNE4	163183	NM_001039876	ENSG00000181392	spectrin repeat containing nuclear envelope family member 4
601	0.0156341	0.0167	0.719	FOXD4L1	200350	NM_012184	ENSG00000184492	forkhead box D4-like 1
602	0.0156435	0.0158	0.746	PPP1R32	220004	NM_001170753	ENSG00000162148	protein phosphatase 1 regulatory subunit 32
603	0.0156611	0.0154	2.122	FBXO45	200933	NM_001105573	ENSG00000174013	F-box protein 45
604	0.0157601	0.0169	0.532	RPL34	6164	NM_000995	ENSG00000109475	ribosomal protein L34
605	0.0158164	0.0162	1.343	DPF1	8193	NM_001135155	ENSG00000011332	double PHD fingers 1
606	0.0158227	0.0155	1.262	COLEC12	81035	NM_030781	ENSG00000158270	collectin subfamily member 12
607	0.0158309	0.0175	0.818	CEACAM1	634	NM_001024912	ENSG00000079385	carcinoembryonic antigen related cell adhesion molecule 1
608	0.015844	0.0182	2.099	FAM219A	203259	NM_001184940	ENSG00000164970	family with sequence similarity 219 member A
609	0.0158626	0.0159	0.766	ZNF683	257101	NM_001114759	ENSG00000176083	zinc finger protein 683
610	0.0159018	0.0173	1.848	CABLES2	81928	NM_031215	ENSG00000149679	Cdk5 and Abl enzyme substrate 2
611	0.0159383	0.014	1.21	DCLK1	9201	NM_001195415	ENSG00000133083	doublecortin like kinase 1
612	0.0159813	0.0155	0.658	SH3YL1	26751	NM_001159597	ENSG00000035115	SH3 and SYLF domain containing 1
613	0.016029	0.0165	1.54	STARD4	134429	NM_001308056	ENSG00000164211	StAR related lipid transfer domain containing 4
614	0.0160596	0.0192	1.794	C5orf22	55322	NM_018356	ENSG00000082213	chromosome 5 open reading frame 22
615	0.0160704	0.0265	0.819	PRSS8	5652	NM_002773	ENSG00000052344	protease, serine 8
616	0.0161152	0.0244	0.712	CDK2AP2	10263	NM_001271849	ENSG00000167797	cyclin dependent kinase 2 associated protein 2
617	0.0161282	0.0236	0.719	NOP53	29997	NM_015710	ENSG00000105373	NOP53 ribosome biogenesis factor
618	0.0161291	0.0171	1.442	SALL2	6297	NM_001291446	ENSG00000165821	spalt like transcription factor 2
619	0.0161568	0.0161	1.434	DPYSL2	1808	NM_001197293	ENSG00000092964	dihydropyrimidinase like 2
620	0.0161694	0.0159	3.334	PPP1R21	129285	NM_001135629	ENSG00000162869	protein phosphatase 1 regulatory subunit 21
621	0.0161928	0.0177	1.347	CABP7	164633	NM_182527	ENSG00000100314	calcium binding protein 7
622	0.016223	0.02	1.585	TMEM182	130827	NM_001321343	ENSG00000170417	transmembrane protein 182
623	0.0163145	0.0182	0.549	TRIM3	10612	NM_001248006	ENSG00000110171	tripartite motif containing 3
624	0.0163694	0.0252	0.81	KRT8	3856	NM_001256282	ENSG00000170421	keratin 8
625	0.0163793	0.0205	0.585	CYB561	1534	NM_001017916	ENSG00000008283	cytochrome b561
626	0.0164173	0.0195	0.811	NCMAP	400746	NM_001010980	ENSG00000184454	non-compact myelin associated protein
627	0.0164389	0.0169	0.763	DNAH3	55567	NM_001347886	ENSG00000158486	dynein axonemal heavy chain 3
628	0.016445	0.0184	0.704	MRPL41	64975	NM_032477	ENSG00000182154	mitochondrial ribosomal protein L41
629	0.016528	0.0184	1.273	ONECUT2	9480	NM_004852	ENSG00000119547	one cut homeobox 2
630	0.0165524	0.019	1.317	RTN1	6252	NM_001243115	ENSG00000139970	reticulon 1
631	0.0166508	0.0156	1.282	FGF12	2257	NM_004113	ENSG00000114279	fibroblast growth factor 12
632	0.0166815	0.0154	1.439	FAM171B	165215	NM_177454	ENSG00000144369	family with sequence similarity 171 member B
633	0.0167238	0.0181	0.695	LNX1	84708	NM_001126328	ENSG00000072201	ligand of numb-protein X 1
634	0.0168325	0.0152	0.82	PTGDS	5730	NM_000954	ENSG00000107317	prostaglandin D2 synthase
635	0.0168355	0.0199	3.4	TBCCD1	55171	NM_001134415	ENSG00000113838	TBCC domain containing 1
636	0.0168722	0.0234	0.685	PPIB	5479	NM_000942	ENSG00000166794	peptidylprolyl isomerase B
637	0.0169551	0.0158	1.752	ASNS	440	NM_001178075	ENSG00000070669	asparagine synthetase (glutamine-hydrolyzing)
638	0.0170034	0.0154	0.833	ENKUR	219670	NM_001270383	ENSG00000151023	enkurin, TRPC channel interacting protein
639	0.0171241	0.0202	1.259	CHD5	26038	NM_015557	ENSG00000116254	chromodomain helicase DNA binding protein 5
640	0.0171448	0.0194	0.583	NFIC	4782	NM_001245002	ENSG00000141905	nuclear factor I C
641	0.0171547	0.0182	1.804	GSE1	23199	NM_001134473	ENSG00000131149	Gse1 coiled-coil protein
642	0.0171575	0.0173	0.732	C4orf47	441054	NM_001114357	ENSG00000205129	chromosome 4 open reading frame 47
643	0.0171736	0.0171	1.307	EPHB6	2051	NM_001280794	ENSG00000106123	EPH receptor B6
644	0.0171763	0.0183	0.737	MMP11	4320	NM_005940	ENSG00000099953	matrix metallopeptidase 11
645	0.0172132	0.0185	1.55	EGFLAM	133584	NM_001205301	ENSG00000164318	EGF like, fibronectin type III and laminin G domains
646	0.0172746	0.0192	0.518	OSTF1	26578	NM_012383	ENSG00000134996	osteoclast stimulating factor 1
647	0.0173025	0.0172	1.491	TMEM74B	55321	NM_001304748	ENSG00000125895	transmembrane protein 74B
648	0.0174141	0.0164	2.614	XRN2	22803	NM_001317960	ENSG00000088930	5'-3' exoribonuclease 2
649	0.0174366	0.0188	1.757	MVB12B	89853	NM_001011703	ENSG00000196814	multivesicular body subunit 12B
650	0.0174691	0.0193	0.664	BDNF-AS	497258	NR_002832	ENSG00000245573	BDNF antisense RNA
651	0.0174983	0.022	2.377	OPA1	4976	NM_015560	ENSG00000198836	OPA1, mitochondrial dynamin like GTPase
652	0.0175085	0.0168	2.086	RNF168	165918	NM_152617	ENSG00000163961	ring finger protein 168
653	0.0175535	0.02	0.799	EVPL	2125	NM_001320747	ENSG00000167880	envoplakin
654	0.0176152	0.017	0.435	SLC38A7	55238	NM_001308384	ENSG00000103042	solute carrier family 38 member 7
655	0.0176264	0.0246	1.745	NAB1	4664	NM_001321312	ENSG00000138386	NGFI-A binding protein 1
656	0.0176286	0.0197	0.655	C15orf65	145788	NM_001198784	ENSG00000261652	chromosome 15 open reading frame 65
657	0.0176378	0.0205	0.339	RNF10	9921	NM_001330474	ENSG00000022840	ring finger protein 10
658	0.0176994	0.0174	0.774	MATN1	4146	NM_002379	ENSG00000162510	matrilin 1, cartilage matrix protein
659	0.0177211	0.0196	1.893	RTTN	25914	NM_001318520	ENSG00000176225	rotatin
660	0.0177268	0.0194	0.46	SYVN1	84447	NM_032431	ENSG00000162298	synoviolin 1
661	0.0177409	0.0188	1.878	SRD5A1	6715	NM_001047	ENSG00000145545	steroid 5 alpha-reductase 1
662	0.0177414	0.0288	0.632	ZNF213	7760	NM_001134655	ENSG00000085644	zinc finger protein 213
663	0.0177512	0.0179	0.606	FBXL8	55336	NM_018378	ENSG00000135722	F-box and leucine rich repeat protein 8
664	0.0177877	0.0215	1.359	TMOD2	29767	NM_001142885	ENSG00000128872	tropomodulin 2
665	0.017801	0.0258	0.721	ZNHIT2	741	NM_014205	ENSG00000174276	zinc finger HIT-type containing 2
666	0.0178454	0.0216	0.513	CCDC130	81576	NM_001320561	ENSG00000104957	coiled-coil domain containing 130
667	0.0178568	0.0205	2.102	FBXO48	554251	NM_001024680	ENSG00000204923	F-box protein 48
668	0.0178932	0.0178	0.498	ORMDL2	29095	NM_014182	ENSG00000123353	ORMDL sphingolipid biosynthesis regulator 2
669	0.0179627	0.0203	2.014	CDKN2AIP	55602	NM_001317343	ENSG00000168564	CDKN2A interacting protein
670	0.0180511	0.0171	0.74	TRPM2	7226	NM_001001188	ENSG00000142185	transient receptor potential cation channel subfamily M member 2
671	0.0180549	0.0211	1.993	UBXN7	26043	NM_015562	ENSG00000163960	UBX domain protein 7
672	0.0181146	0.0187	2.04	GMCL1	64395	NM_178439	ENSG00000087338	germ cell-less, spermatogenesis associated 1
673	0.0181834	0.0266	0.771	RAB17	64284	NM_022449	ENSG00000124839	RAB17, member RAS oncogene family
674	0.0181852	0.0194	0.797	POU5F1B	5462	NM_001159542	ENSG00000212993	POU class 5 homeobox 1B
675	0.0182022	0.019	0.829	C10orf107	219621	NM_173554	ENSG00000183346	chromosome 10 open reading frame 107
676	0.0182146	0.023	2.037	RAD1	5810	NM_001033673	ENSG00000113456	RAD1 checkpoint DNA exonuclease
677	0.0182179	0.0204	0.803	HAND2-AS1	79804	NR_003679	ENSG00000237125	HAND2 antisense RNA 1 (head to head)
678	0.0182335	0.0212	0.391	MTHFSD	64779	NM_001159377	ENSG00000103248	methenyltetrahydrofolate synthetase domain containing
679	0.0182882	0.0228	1.483	ADAM22	53616	NM_001324417	ENSG00000008277	ADAM metallopeptidase domain 22
680	0.018352	0.0174	1.208	SIX1	6495	NM_005982	ENSG00000126778	SIX homeobox 1
681	0.0183662	0.0184	2.733	ASH2L	9070	NM_001105214	ENSG00000129691	ASH2 like histone lysine methyltransferase complex subunit
682	0.0183722	0.0279	1.365	HMOX1	3162	NM_002133	ENSG00000100292	heme oxygenase 1
683	0.0183981	0.0192	2.001	LPIN2	9663	NM_014646	ENSG00000101577	lipin 2
684	0.018463	0.0197	0.709	ARHGAP26	23092	NM_001135608	ENSG00000145819	Rho GTPase activating protein 26
685	0.0185189	0.0182	0.654	CIB1	10519	NM_001277764	ENSG00000185043	calcium and integrin binding 1
686	0.0185663	0.019	0.814	KNDC1	85442	NM_001347864	ENSG00000171798	kinase non-catalytic C-lobe domain containing 1
687	0.0185814	0.0188	1.247	PTGER1	5731	NM_000955	ENSG00000160951	prostaglandin E receptor 1
688	0.0186292	0.0196	0.451	LOC101928069	101928069	NR_120586	ENSG00000255517	uncharacterized LOC101928069
689	0.01864	0.0188	1.961	ZNF8	7554	NM_021089	ENSG00000278129	zinc finger protein 8
690	0.0187023	0.022	0.769	NWD1	284434	NM_001007525	ENSG00000188039	NACHT and WD repeat domain containing 1
691	0.0187028	0.0188	0.848	DNAH9	1770	NM_001372	ENSG00000007174	dynein axonemal heavy chain 9
692	0.0187617	0.019	1.479	CIB2	10518	NM_001271888	ENSG00000136425	calcium and integrin binding family member 2
693	0.0187691	0.0208	0.652	FAAH	2166	NM_001441	ENSG00000117480	fatty acid amide hydrolase
694	0.0187775	0.0167	1.605	PLSCR1	5359	NM_021105	ENSG00000188313	phospholipid scramblase 1
695	0.0188105	0.0197	0.63	PALLD	23022	NM_001166108	ENSG00000129116	palladin, cytoskeletal associated protein
696	0.0189321	0.0192	1.588	TRAF3IP2-AS1	643749	NR_034108	ENSG00000231889	TRAF3IP2 antisense RNA 1
697	0.0189587	0.0155	0.884	UGT2B7	7364	NM_001074	ENSG00000171234	UDP glucuronosyltransferase family 2 member B7
698	0.0189913	0.0214	1.407	RASSF9	9182	NM_005447	ENSG00000198774	Ras association domain family member 9
699	0.0189995	0.031	0.794	TMEM125	128218	NM_001320244	ENSG00000179178	transmembrane protein 125
700	0.019053	0.0259	0.653	PGLS	25796	NM_012088	ENSG00000130313	6-phosphogluconolactonase
701	0.0191008	0.0165	0.768	CCL22	6367	NM_002990	ENSG00000102962	C-C motif chemokine ligand 22
702	0.0191489	0.0215	0.774	LMTK3	114783	NM_001080434	ENSG00000142235	lemur tyrosine kinase 3
703	0.0192509	0.0277	0.508	TMEM192	201931	NM_001100389	ENSG00000170088	transmembrane protein 192
704	0.0192624	0.0179	1.505	CTB-178M22.2	101927862	NR_109894	ENSG00000253978	uncharacterized LOC101927862
705	0.0193027	0.0196	0.696	COX1	4512	YP_003024028	ENSG00000198804	cytochrome c oxidase subunit I
706	0.0193124	0.0216	1.301	GHR	2690	NM_000163	ENSG00000112964	growth hormone receptor
707	0.0193442	0.0217	0.536	RRBP1	6238	NM_001042576	ENSG00000125844	ribosome binding protein 1
708	0.0193724	0.0183	0.785	LRRN4CL	221091	NM_203422	ENSG00000177363	LRRN4 C-terminal like
709	0.019418	0.0195	1.712	SLC23A2	9962	NM_005116	ENSG00000089057	solute carrier family 23 member 2
710	0.0194555	0.0185	1.315	LGI2	55203	NM_018176	ENSG00000153012	leucine rich repeat LGI family member 2
711	0.0194674	0.0261	0.668	SGF29	112869	NM_138414	ENSG00000176476	SAGA complex associated factor 29
712	0.0195062	0.0212	1.957	EPM2A	7957	NM_001018041	ENSG00000112425	EPM2A, laforin glucan phosphatase
713	0.019544	0.0296	0.589	TRAPPC2L	51693	NM_001318524	ENSG00000167515	trafficking protein particle complex 2 like
714	0.0195584	0.0281	0.59	PICK1	9463	NM_001039583	ENSG00000100151	protein interacting with PRKCA 1
715	0.0195706	0.0193	1.315	STRIP2	57464	NM_001134336	ENSG00000128578	striatin interacting protein 2
716	0.0195834	0.0221	1.303	CELSR3	1951	NM_001407	ENSG00000008300	cadherin EGF LAG seven-pass G-type receptor 3
717	0.0196536	0.0216	1.324	REEP2	51308	NM_001271803	ENSG00000132563	receptor accessory protein 2
718	0.0196692	0.0226	0.694	IER5L	389792	NM_203434	ENSG00000188483	immediate early response 5 like
719	0.0196823	0.0183	1.448	ABCC4	10257	NM_001105515	ENSG00000125257	ATP binding cassette subfamily C member 4
720	0.0197031	0.0215	1.746	SCLY	51540	NM_016510	ENSG00000132330	selenocysteine lyase
721	0.0197294	0.0206	0.71	DLG3-AS1	100873930	NR_046586	ENSG00000231651	DLG3 antisense RNA 1
722	0.0198353	0.0306	2.462	FAM131A	131408	NM_001171093	ENSG00000175182	family with sequence similarity 131 member A
723	0.0198446	0.0218	0.863	SCGB1D2	10647	NM_006551	ENSG00000124935	secretoglobin family 1D member 2
724	0.0199134	0.0209	0.198	PSEN1	5663	NM_000021	ENSG00000080815	presenilin 1
725	0.0199192	0.029	2.025	C3orf33	285315	NM_001308229	ENSG00000174928	chromosome 3 open reading frame 33
726	0.0199263	0.02	1.212	VWDE	221806	NM_001135924	ENSG00000146530	von Willebrand factor D and EGF domains
727	0.0199434	0.0187	2.528	RPRD1B	58490	NM_021215	ENSG00000101413	regulation of nuclear pre-mRNA domain containing 1B
728	0.0199739	0.0241	1.337	UST	10090	NM_005715	ENSG00000111962	uronyl 2-sulfotransferase
729	0.0200013	0.0191	0.761	CCDC146	57639	NM_020879	ENSG00000135205	coiled-coil domain containing 146
730	0.0200032	0.0258	0.689	FKBP2	2286	NM_001135208	ENSG00000173486	FK506 binding protein 2
731	0.0200797	0.0197	1.548	TOMM40L	84134	NM_001286373	ENSG00000158882	translocase of outer mitochondrial membrane 40 like
732	0.0201172	0.0204	1.903	POLA1	5422	NM_001330360	ENSG00000101868	DNA polymerase alpha 1, catalytic subunit
733	0.0201752	0.0199	1.747	LOC101927420	101927420	NR_136252	ENSG00000224046	uncharacterized LOC101927420
734	0.0201945	0.0282	0.666	NR1H2	7376	NM_001256647	ENSG00000131408	nuclear receptor subfamily 1 group H member 2
735	0.0202189	0.022	1.575	CDC7	8317	NM_001134419	ENSG00000097046	cell division cycle 7
736	0.0202588	0.025	1.804	ICE1	23379	NM_015325	ENSG00000164151	interactor of little elongation complex ELL subunit 1
737	0.0202623	0.0233	1.549	PAIP2B	400961	NM_020459	ENSG00000124374	poly(A) binding protein interacting protein 2B
738	0.0202682	0.023	0.733	GOLGA6L17P	642402	NR_111962	ENSG00000230373	golgin A6 family-like 17, pseudogene
739	0.0202927	0.0198	0.699	C1S	716	NM_001346850	ENSG00000182326	complement C1s
740	0.020306	0.0247	1.346	FNDC5	252995	NM_001171940	ENSG00000160097	fibronectin type III domain containing 5
741	0.0203222	0.0184	2.085	PRMT6	55170	NM_018137	ENSG00000198890	protein arginine methyltransferase 6
742	0.0203343	0.0181	1.512	ATAD2	29028	NM_014109	ENSG00000156802	ATPase family, AAA domain containing 2
743	0.0206386	0.0209	1.296	SUCNR1	56670	NM_033050	ENSG00000198829	succinate receptor 1
744	0.0206977	0.02	1.201	NXPH4	11247	NM_007224	ENSG00000182379	neurexophilin 4
745	0.0207145	0.0195	0.508	OSTC	58505	NM_001267817	ENSG00000198856	oligosaccharyltransferase complex non-catalytic subunit
746	0.0207799	0.0212	0.754	FOXL2	668	NM_023067	ENSG00000183770	forkhead box L2
747	0.0207839	0.0208	1.19	CELF3	11189	NM_001172648	ENSG00000159409	CUGBP Elav-like family member 3
748	0.02079	0.0224	1.594	CDK14	5218	NM_001287135	ENSG00000058091	cyclin dependent kinase 14
749	0.0207995	0.0213	0.788	GDF7	151449	NM_182828	ENSG00000143869	growth differentiation factor 7
750	0.0208292	0.0225	2.906	POLR2D	5433	NM_004805	ENSG00000144231	RNA polymerase II subunit D
751	0.0209372	0.0204	0.656	COX3	4514	YP_003024032	ENSG00000198938	cytochrome c oxidase III
752	0.0209669	0.0221	2.627	TBC1D20	128637	NM_144628	ENSG00000125875	TBC1 domain family member 20
753	0.0210153	0.0242	1.315	MLLT11	10962	NM_006818	ENSG00000213190	myeloid/lymphoid or mixed-lineage leukemia; translocated to, 11
754	0.0210179	0.0232	0.722	RNR2	4550		ENSG00000210082	l-rRNA
755	0.0210379	0.023	0.369	ACAD10	80724	NM_001136538	ENSG00000111271	acyl-CoA dehydrogenase family member 10
756	0.0211481	0.024	1.554	WDR76	79968	NM_001167941	ENSG00000092470	WD repeat domain 76
757	0.0211642	0.0216	0.65	LCA5L	150082	NM_152505	ENSG00000157578	LCA5L, lebercilin like
758	0.0212489	0.023	1.205	SCN3B	55800	NM_001040151	ENSG00000166257	sodium voltage-gated channel beta subunit 3
759	0.021272	0.0256	0.863	KLK11	11012	NM_001136032	ENSG00000167757	kallikrein related peptidase 11
760	0.021277	0.0227	2.316	PP7080	25845	NR_024158	ENSG00000188242	uncharacterized LOC25845
761	0.0212848	0.0195	1.307	NDUFA4L2	56901	NM_020142	ENSG00000185633	NDUFA4, mitochondrial complex associated like 2
762	0.0212963	0.0218	1.634	ASAP1	50807	NM_001247996	ENSG00000153317	ArfGAP with SH3 domain, ankyrin repeat and PH domain 1
763	0.0213153	0.0252	1.635	RUFY3	22902	NM_001037442	ENSG00000018189	RUN and FYVE domain containing 3
764	0.0213359	0.0233	1.254	BRSK2	9024	NM_001256627	ENSG00000174672	BR serine/threonine kinase 2
765	0.0213593	0.0236	2.32	DCAF16	54876	NM_001345880	ENSG00000163257	DDB1 and CUL4 associated factor 16
766	0.0213616	0.0242	1.422	TULP1	7287	NM_001289395	ENSG00000112041	tubby like protein 1
767	0.0213663	0.0222	1.814	UBXN2B	137886	NM_001077619	ENSG00000215114	UBX domain protein 2B
768	0.021383	0.024	1.389	EPHB2	2048	NM_001309192	ENSG00000133216	EPH receptor B2
769	0.0213965	0.0216	0.558	MSRB2	22921	NM_012228	ENSG00000148450	methionine sulfoxide reductase B2
770	0.0213996	0.0204	1.604	MTHFD2	10797	NM_001040409	ENSG00000065911	methylenetetrahydrofolate dehydrogenase (NADP+ dependent) 2, methenyltetrahydrofolate cyclohydrolase
771	0.021403	0.0188	1.269	SAMD11	148398	NM_152486	ENSG00000187634	sterile alpha motif domain containing 11
772	0.0214852	0.0202	0.576	UGCG	7357	NM_003358	ENSG00000148154	UDP-glucose ceramide glucosyltransferase
773	0.0214883	0.0251	0.54	IDE	3416	NM_001165946	ENSG00000119912	insulin degrading enzyme
774	0.0215002	0.0186	1.307	TMEM221	100130519	NM_001190844	ENSG00000188051	transmembrane protein 221
775	0.0215253	0.0254	0.743	CLEC11A	6320	NM_002975	ENSG00000105472	C-type lectin domain containing 11A
776	0.0215402	0.023	2.641	PARP16	54956	NM_001316943	ENSG00000138617	poly(ADP-ribose) polymerase family member 16
777	0.0216608	0.0242	0.718	SPATA17	128153	NM_138796	ENSG00000162814	spermatogenesis associated 17
778	0.0216957	0.022	0.773	MIR195	406971	NR_029712	ENSG00000267532	microRNA 195
779	0.0217554	0.021	0.747	ND5	4540	YP_003024036	ENSG00000198786	NADH dehydrogenase, subunit 5 (complex I)
780	0.0217773	0.0296	0.591	TTC38	55020	NM_017931	ENSG00000075234	tetratricopeptide repeat domain 38
781	0.0218404	0.0303	0.726	EPHA1	2041	NM_005232	ENSG00000146904	EPH receptor A1
782	0.0218543	0.0222	0.724	NAV2	89797	NM_001111018	ENSG00000166833	neuron navigator 2
783	0.0218662	0.0224	1.455	TREX2	11219	NM_080699	ENSG00000183479	three prime repair exonuclease 2
784	0.0219002	0.0237	2.044	SRPK1	6732	NM_003137	ENSG00000096063	SRSF protein kinase 1
785	0.0219399	0.0265	1.312	STK31	56164	NM_001122833	ENSG00000196335	serine/threonine kinase 31
786	0.0219832	0.0235	0.811	DLEC1	9940	NM_001321153	ENSG00000008226	deleted in lung and esophageal cancer 1
787	0.0220041	0.0218	0.545	BDH2	56898	NM_020139	ENSG00000164039	3-hydroxybutyrate dehydrogenase 2
788	0.0220452	0.0261	1.311	TTBK1	84630	NM_032538	ENSG00000146216	tau tubulin kinase 1
789	0.0220593	0.0245	0.552	PHF11	51131	NM_001040443	ENSG00000136147	PHD finger protein 11
790	0.0220843	0.0315	0.816	BICDL2	146439	NM_001103175	ENSG00000162069	BICD family like cargo adaptor 2
791	0.0220899	0.0225	1.32	LINC01235	401492	NR_033863	ENSG00000270547	long intergenic non-protein coding RNA 1235
792	0.0221614	0.0227	1.191	GLDC	2731	NM_000170	ENSG00000178445	glycine decarboxylase
793	0.0221706	0.0256	0.786	RNF157-AS1	100507218	NR_040017	ENSG00000267128	RNF157 antisense RNA 1
794	0.0222041	0.0226	0.666	ANXA2	302	NM_001002857	ENSG00000182718	annexin A2
795	0.0223053	0.0242	0.761	LOC105373958	105373958	XR_001739963	ENSG00000234949	uncharacterized LOC105373958
796	0.0223376	0.0223	0.832	AQP6	363	NM_001652	ENSG00000086159	aquaporin 6
797	0.0224193	0.0188	1.358	ASTL	431705	NM_001002036	ENSG00000188886	astacin like metalloendopeptidase
798	0.0224425	0.0231	0.716	CCDC96	257236	NM_153376	ENSG00000173013	coiled-coil domain containing 96
799	0.0224466	0.0241	0.808	CFAP73	387885	NM_001144872	ENSG00000186710	cilia and flagella associated protein 73
800	0.0224753	0.0271	0.848	FOXF2	2295	NM_001452	ENSG00000137273	forkhead box F2
801	0.0224905	0.0217	2.265	NOL9	79707	NM_024654	ENSG00000162408	nucleolar protein 9
802	0.0225006	0.0255	2.198	PEX19	5824	NM_001131039	ENSG00000162735	peroxisomal biogenesis factor 19
803	0.0225456	0.0218	1.23	KCNH2	3757	NM_000238	ENSG00000055118	potassium voltage-gated channel subfamily H member 2
804	0.0225802	0.0244	1.521	ROBO1	6091	NM_001145845	ENSG00000169855	roundabout guidance receptor 1
805	0.0226134	0.0256	0.586	C21orf59	56683	NM_017835	ENSG00000159079	chromosome 21 open reading frame 59
806	0.0226874	0.0257	1.225	LRRN2	10446	NM_006338	ENSG00000170382	leucine rich repeat neuronal 2
807	0.0227291	0.0288	0.616	NR2F2	7026	NM_001145155	ENSG00000185551	nuclear receptor subfamily 2 group F member 2
808	0.0227944	0.025	1.447	NPL	80896	NM_001200050	ENSG00000135838	N-acetylneuraminate pyruvate lyase
809	0.0228217	0.0233	1.555	SCRN1	9805	NM_001145513	ENSG00000136193	secernin 1
810	0.022916	0.02	1.18	SLC30A3	7781	NM_001318949	ENSG00000115194	solute carrier family 30 member 3
811	0.0229866	0.0348	0.814	RAB25	57111	NM_020387	ENSG00000132698	RAB25, member RAS oncogene family
812	0.0230342	0.022	1.663	CCDC6	8030	NM_005436	ENSG00000108091	coiled-coil domain containing 6
813	0.023037	0.0296	0.6	TEX264	51368	NM_001129884	ENSG00000164081	testis expressed 264
814	0.0230859	0.0254	0.824	ACY3	91703	NM_080658	ENSG00000132744	aminoacylase 3
815	0.0231174	0.0247	1.512	SMCO4	56935	NM_020179	ENSG00000166002	single-pass membrane protein with coiled-coil domains 4
816	0.0231522	0.0224	1.952	RALGPS1	9649	NM_001190728	ENSG00000136828	Ral GEF with PH domain and SH3 binding motif 1
817	0.0231576	0.0231	1.692	GMNN	51053	NM_001251989	ENSG00000112312	geminin, DNA replication inhibitor
818	0.0231611	0.0238	0.861	PAX8	7849	NM_003466	ENSG00000125618	paired box 8
819	0.023167	0.0234	0.594	ACAP1	9744	NM_014716	ENSG00000072818	ArfGAP with coiled-coil, ankyrin repeat and PH domains 1
820	0.0232949	0.0254	1.752	TGIF2	60436	NM_001199513	ENSG00000118707	TGFB induced factor homeobox 2
821	0.0233275	0.0235	2.586	VKORC1L1	154807	NM_001284342	ENSG00000196715	vitamin K epoxide reductase complex subunit 1 like 1
822	0.0233319	0.023	0.875	HOXB6	3216	NM_018952	ENSG00000108511	homeobox B6
823	0.0233367	0.0466	0.595	DDX19B	11269	NM_001014449	ENSG00000157349	DEAD-box helicase 19B
824	0.0233377	0.0222	0.639	MICAL2	9645	NM_001282663	ENSG00000133816	microtubule associated monooxygenase, calponin and LIM domain containing 2
825	0.0233465	0.0262	0.772	KHDRBS3	10656	NM_006558	ENSG00000131773	KH RNA binding domain containing, signal transduction associated 3
826	0.0233871	0.0299	0.548	TRIM5	85363	NM_033034	ENSG00000132256	tripartite motif containing 5
827	0.0234064	0.0235	0.733	ND1	4535	YP_003024026	ENSG00000198888	NADH dehydrogenase, subunit 1 (complex I)
828	0.023428	0.0286	0.494	COPG1	22820	NM_016128	ENSG00000181789	coatomer protein complex subunit gamma 1
829	0.0234347	0.0291	0.546	CLN3	1201	NM_000086	ENSG00000188603	CLN3, battenin
830	0.0235138	0.0254	1.505	KIF3C	3797	NM_002254	ENSG00000084731	kinesin family member 3C
831	0.0235657	0.0254	1.633	RPS6KA3	6197	NM_004586	ENSG00000177189	ribosomal protein S6 kinase A3
832	0.0236007	0.0262	1.736	CHM	1121	NM_000390	ENSG00000188419	CHM, Rab escort protein 1
833	0.0236977	0.0279	0.818	LAMC2	3918	NM_005562	ENSG00000058085	laminin subunit gamma 2
834	0.0237109	0.0257	1.458	HAPLN1	1404	NM_001884	ENSG00000145681	hyaluronan and proteoglycan link protein 1
835	0.0237644	0.0248	1.774	TCP11L1	55346	NM_001145541	ENSG00000176148	t-complex 11 like 1
836	0.0237644	0.0338	0.797	PKP3	11187	NM_001303029	ENSG00000184363	plakophilin 3
837	0.0237939	0.0252	0.576	ALPK1	80216	NM_001102406	ENSG00000073331	alpha kinase 1
838	0.0238006	0.0236	0.599	BRWD1-IT2	103091865	NR_111942	ENSG00000255568	BRWD1 intronic transcript 2 (non-protein coding)
839	0.0238136	0.03	1.541	FAHD2B	151313	NM_001320848	ENSG00000144199	fumarylacetoacetate hydrolase domain containing 2B
840	0.0238605	0.0245	0.742	WFIKKN1	117166	NM_053284	ENSG00000127578	WAP, follistatin/kazal, immunoglobulin, kunitz and netrin domain containing 1
841	0.0239206	0.0218	0.722	KRTAP5-9	3846	NM_005553	ENSG00000254997	keratin associated protein 5-9
842	0.0239342	0.0317	0.685	SIGIRR	59307	NM_001135053	ENSG00000185187	single Ig and TIR domain containing
843	0.0239829	0.0297	0.693	USP43	124739	NM_001267576	ENSG00000154914	ubiquitin specific peptidase 43
844	0.0239917	0.029	0.629	RPS6	6194	NM_001010	ENSG00000137154	ribosomal protein S6
845	0.0240191	0.0255	1.632	PFKM	5213	NM_000289	ENSG00000152556	phosphofructokinase, muscle
846	0.0240364	0.026	1.36	FAM131C	348487	NM_182623	ENSG00000185519	family with sequence similarity 131 member C
847	0.0240701	0.0295	0.574	ARFIP2	23647	NM_001242854	ENSG00000132254	ADP ribosylation factor interacting protein 2
848	0.0240949	0.0243	0.831	PLEKHG7	440107	NM_001004330	ENSG00000187510	pleckstrin homology and RhoGEF domain containing G7
849	0.0242566	0.0245	0.787	CD3E	916	NM_000733	ENSG00000198851	CD3e molecule
850	0.0243222	0.0313	2.934	LRCH3	84859	NM_032773	ENSG00000186001	leucine rich repeats and calponin homology domain containing 3
851	0.0243643	0.0245	2.351	PPIL1	51645	NM_016059	ENSG00000137168	peptidylprolyl isomerase like 1
852	0.0243702	0.0274	0.722	C9orf116	138162	NM_001048265	ENSG00000160345	chromosome 9 open reading frame 116
853	0.0243803	0.026	2.209	ZW10	9183	NM_004724	ENSG00000086827	zw10 kinetochore protein
854	0.0243807	0.0301	0.524	ASCC2	84164	NM_001242906	ENSG00000100325	activating signal cointegrator 1 complex subunit 2
855	0.024447	0.0281	0.321	LAMTOR5	10542	NM_006402	ENSG00000134248	late endosomal/lysosomal adaptor, MAPK and MTOR activator 5
856	0.0245041	0.031	2.417	ZNF527	84503	NM_032453	ENSG00000189164	zinc finger protein 527
857	0.0245739	0.0273	2.359	PHF13	148479	NM_153812	ENSG00000116273	PHD finger protein 13
858	0.0246237	0.0202	1.321	CMPK2	129607	NM_001256477	ENSG00000134326	cytidine/uridine monophosphate kinase 2
859	0.0246264	0.025	1.34	ACOXL	55289	NM_001105516	ENSG00000153093	acyl-CoA oxidase like
860	0.024755	0.0283	1.884	TTC21B	79809	NM_024753	ENSG00000123607	tetratricopeptide repeat domain 21B
861	0.0247927	0.0253	1.272	ADGRB2	576	NM_001294335	ENSG00000121753	adhesion G protein-coupled receptor B2
862	0.0248312	0.0247	1.728	MCM6	4175	NM_005915	ENSG00000076003	minichromosome maintenance complex component 6
863	0.0248373	0.0243	0.613	LINC01003	100128822	NR_027387	ENSG00000261455	long intergenic non-protein coding RNA 1003
864	0.0248681	0.0259	1.534	MAGI2	9863	NM_001301128	ENSG00000187391	membrane associated guanylate kinase, WW and PDZ domain containing 2
865	0.0249072	0.0277	0.738	AK7	122481	NM_152327	ENSG00000140057	adenylate kinase 7
866	0.0250649	0.0262	1.674	FANCA	2175	NM_000135	ENSG00000187741	Fanconi anemia complementation group A
867	0.0251172	0.0299	1.4	SNORA5C	677796	NR_002991	ENSG00000201772	small nucleolar RNA, H/ACA box 5C
868	0.0251354	0.0242	2.333	IPP	3652	NM_001145349	ENSG00000197429	intracisternal A particle-promoted polypeptide
869	0.0251489	0.0273	0.805	HLA-DRB5	3127	NM_002125	ENSG00000198502	major histocompatibility complex, class II, DR beta 5
870	0.0251995	0.0274	1.332	PPEF1	5475	NM_006240	ENSG00000086717	protein phosphatase with EF-hand domain 1
871	0.0252018	0.0298	1.622	NOP56	10528	NM_006392	ENSG00000101361	NOP56 ribonucleoprotein
872	0.0252203	0.0256	0.868	ERICH3	127254	NM_001002912	ENSG00000178965	glutamate rich 3
873	0.0252483	0.0247	0.771	KCNRG	283518	NM_173605	ENSG00000198553	potassium channel regulator
874	0.0252512	0.0268	1.564	KLHL5	51088	NM_001007075	ENSG00000109790	kelch like family member 5
875	0.0252734	0.026	0.71	NHS	4810	NM_001136024	ENSG00000188158	NHS actin remodeling regulator
876	0.0252825	0.0272	0.551	CCDC57	284001	NM_001316321	ENSG00000176155	coiled-coil domain containing 57
877	0.0252905	0.028	0.849	CAPS	828	NM_004058	ENSG00000105519	calcyphosine
878	0.0253312	0.0266	1.921	FAAP24	91442	NM_001300978	ENSG00000131944	Fanconi anemia core complex associated protein 24
879	0.0253863	0.0289	0.481	GABPB2	126626	NM_001323906	ENSG00000143458	GA binding protein transcription factor beta subunit 2
880	0.0254065	0.0348	0.596	SDF4	51150	NM_016176	ENSG00000078808	stromal cell derived factor 4
881	0.0254303	0.0273	0.663	SRD5A3	79644	NM_024592	ENSG00000128039	steroid 5 alpha-reductase 3
882	0.0254503	0.0292	0.72	RNASET2	8635	NM_003730	ENSG00000026297	ribonuclease T2
883	0.0254886	0.0288	0.766	LOC100507487	100507487	NR_125882	ENSG00000251432	uncharacterized LOC100507487
884	0.0254919	0.0276	1.911	MCCC1	56922	NM_001293273	ENSG00000078070	methylcrotonoyl-CoA carboxylase 1
885	0.0255241	0.0283	0.423	REEP5	7905	NM_005669	ENSG00000129625	receptor accessory protein 5
886	0.0255688	0.0331	0.756	HID1	283987	NM_030630	ENSG00000167861	HID1 domain containing
887	0.0256006	0.0275	2.535	SLC25A26	115286	NM_001009938	ENSG00000144741	solute carrier family 25 member 26
888	0.0256394	0.0255	0.745	KAZALD1	81621	NM_001319303	ENSG00000107821	Kazal type serine peptidase inhibitor domain 1
889	0.0257073	0.0288	0.855	FOXQ1	94234	NM_033260	ENSG00000164379	forkhead box Q1
890	0.0257609	0.027	0.552	RAB11B-AS1	100507567	NR_038237	ENSG00000269386	RAB11B antisense RNA 1
891	0.025772	0.0292	0.534	C14orf159	80017	NM_001102366	ENSG00000133943	chromosome 14 open reading frame 159
892	0.0257947	0.0243	1.352	CASP10	843	NM_001206524	ENSG00000003400	caspase 10
893	0.0258235	0.0266	1.484	ARL4C	10123	NM_001282431	ENSG00000188042	ADP ribosylation factor like GTPase 4C
894	0.0258562	0.0269	1.35	PHEX	5251	NM_000444	ENSG00000102174	phosphate regulating endopeptidase homolog, X-linked
895	0.025892	0.0279	0.708	CFAP69	79846	NM_001039706	ENSG00000105792	cilia and flagella associated protein 69
896	0.0259224	0.0239	1.157	RET	5979	NM_000323	ENSG00000165731	ret proto-oncogene
897	0.0260087	0.0252	0.857	ALKAL2	285016	NM_001002919	ENSG00000189292	ALK and LTK ligand 2
898	0.0260583	0.026	0.726	C1QTNF6	114904	NM_031910	ENSG00000133466	C1q and TNF related 6
899	0.0260588	0.0268	1.32	KIAA1211	57482	NM_020722	ENSG00000109265	KIAA1211
900	0.0261342	0.0261	1.77	FITM2	128486	NM_001080472	ENSG00000197296	fat storage inducing transmembrane protein 2
901	0.0261554	0.0242	1.265	NBEA	26960	NM_001204197	ENSG00000172915	neurobeachin
902	0.0261734	0.0296	0.867	PLEKHS1	79949	NM_001193434	ENSG00000148735	pleckstrin homology domain containing S1
903	0.0262045	0.0281	1.442	ZDHHC2	51201	NM_016353	ENSG00000104219	zinc finger DHHC-type containing 2
904	0.0262131	0.0316	0.794	KIAA1644	85352	NM_001099294	ENSG00000138944	KIAA1644
905	0.026217	0.0298	1.412	LINC01410	103352539	NR_121647	ENSG00000238113	long intergenic non-protein coding RNA 1410
906	0.0262519	0.0266	0.603	TOM1	10043	NM_001135729	ENSG00000100284	target of myb1 membrane trafficking protein
907	0.0262767	0.0294	1.179	SCG2	7857	NM_003469	ENSG00000171951	secretogranin II
908	0.0263055	0.0274	3.795	TBC1D22B	55633	NM_017772	ENSG00000065491	TBC1 domain family member 22B
909	0.0263092	0.0304	1.549	NECAB3	63941	NM_031231	ENSG00000125967	N-terminal EF-hand calcium binding protein 3
910	0.0263464	0.0297	0.749	CTF1	1489	NM_001142544	ENSG00000150281	cardiotrophin 1
911	0.0263982	0.0303	0.606	PFDN5	5204	NM_002624	ENSG00000123349	prefoldin subunit 5
912	0.0265298	0.0268	0.775	TSNAXIP1	55815	NM_001288990	ENSG00000102904	translin associated factor X interacting protein 1
913	0.0265467	0.0252	1.155	TNFRSF11B	4982	NM_002546	ENSG00000164761	TNF receptor superfamily member 11b
914	0.0265823	0.0265	1.703	NUP210	23225	NM_024923	ENSG00000132182	nucleoporin 210
915	0.0265824	0.0276	0.432	TMED10	10972	NM_006827	ENSG00000170348	transmembrane p24 trafficking protein 10
916	0.0266546	0.0272	1.33	SLC12A5	57468	NM_001134771	ENSG00000124140	solute carrier family 12 member 5
917	0.026691	0.0305	0.866	KRT23	25984	NM_001282433	ENSG00000108244	keratin 23
918	0.0267459	0.0292	0.744	LOC100128770	100128770	NR_047572	ENSG00000205890	uncharacterized LOC100128770
919	0.0267463	0.033	0.493	SNX9	51429	NM_016224	ENSG00000130340	sorting nexin 9
920	0.0267595	0.0295	1.566	ZHX3	23051	NM_015035	ENSG00000174306	zinc fingers and homeoboxes 3
921	0.0268519	0.032	1.166	GFAP	2670	NM_001131019	ENSG00000131095	glial fibrillary acidic protein
922	0.026854	0.0325	0.729	C6orf52	347744	NM_001145020	ENSG00000137434	chromosome 6 open reading frame 52
923	0.0268956	0.0303	1.384	GLS2	27165	NM_001280796	ENSG00000135423	glutaminase 2
924	0.0268969	0.0316	0.766	SYTL1	84958	NM_001193308	ENSG00000142765	synaptotagmin like 1
925	0.026931	0.0231	1.392	ZNF354C	30832	NM_014594	ENSG00000177932	zinc finger protein 354C
926	0.0269644	0.0265	2.273	AKIRIN1	79647	NM_001136275	ENSG00000174574	akirin 1
927	0.0270398	0.0282	1.539	USP1	7398	NM_001017415	ENSG00000162607	ubiquitin specific peptidase 1
928	0.0270517	0.0283	1.33	LZTS1	11178	NM_021020	ENSG00000061337	leucine zipper tumor suppressor 1
929	0.0270866	0.0334	1.77	SLC4A5	57835	NM_021196	ENSG00000188687	solute carrier family 4 member 5
930	0.0270931	0.0339	0.645	PWWP2B	170394	NM_001098637	ENSG00000171813	PWWP domain containing 2B
931	0.0271062	0.0244	0.65	RAP1GAP2	23108	NM_001100398	ENSG00000132359	RAP1 GTPase activating protein 2
932	0.0271559	0.0266	0.528	CCDC125	202243	NM_001297696	ENSG00000183323	coiled-coil domain containing 125
933	0.0271606	0.0291	1.309	C8orf88	100127983	NM_001190972	ENSG00000253250	chromosome 8 open reading frame 88
934	0.0271832	0.0293	0.68	ERRFI1	54206	NM_018948	ENSG00000116285	ERBB receptor feedback inhibitor 1
935	0.0272403	0.0273	0.694	ERG	2078	NM_001136154	ENSG00000157554	ERG, ETS transcription factor
936	0.0272421	0.0292	1.302	NRG4	145957	NM_138573	ENSG00000169752	neuregulin 4
937	0.0272653	0.0261	0.721	LYG1	129530	NM_174898	ENSG00000144214	lysozyme g1
938	0.0273293	0.0356	0.75	SDF2L1	23753	NM_022044	ENSG00000128228	stromal cell derived factor 2 like 1
939	0.0273519	0.0265	1.868	TESK2	10420	NM_001320800	ENSG00000070759	testis-specific kinase 2
940	0.0273834	0.0303	1.275	AVPR2	554	NM_000054	ENSG00000126895	arginine vasopressin receptor 2
941	0.0273844	0.0309	0.796	KISS1	3814	NM_002256	ENSG00000170498	KiSS-1 metastasis-suppressor
942	0.0274179	0.0273	2.659	SMG7	9887	NM_001174061	ENSG00000116698	SMG7, nonsense mediated mRNA decay factor
943	0.0274536	0.0285	0.758	KRTAP5-1	387264	NM_001005922	ENSG00000205869	keratin associated protein 5-1
944	0.0275533	0.0322	0.641	TES	26136	NM_015641	ENSG00000135269	testin LIM domain protein
945	0.0275671	0.0302	1.53	CIT	11113	NM_001206999	ENSG00000122966	citron rho-interacting serine/threonine kinase
946	0.0276206	0.0301	1.189	UNC13A	23025	NM_001080421	ENSG00000130477	unc-13 homolog A
947	0.0276711	0.0252	1.372	MIR924HG	647946	NR_024391	ENSG00000267374	MIR924 host gene
948	0.0276809	0.028	1.304	XKR5	389610	NM_001289973	ENSG00000275591	XK related 5
949	0.0277339	0.0295	1.381	SMARCD3	6604	NM_001003801	ENSG00000082014	SWI/SNF related, matrix associated, actin dependent regulator of chromatin, subfamily d, member 3
950	0.0277398	0.0267	0.799	CCR7	1236	NM_001301714	ENSG00000126353	C-C motif chemokine receptor 7
951	0.0277547	0.0366	0.639	CCDC94	55702	NM_018074	ENSG00000105248	coiled-coil domain containing 94
952	0.0277789	0.0293	1.187	MIR9-3HG	254559	NR_015411	ENSG00000255571	MIR9-3 host gene
953	0.0277857	0.0382	1.512	PHOSPHO2	493911	NM_001008489	ENSG00000144362	phosphatase, orphan 2
954	0.0278307	0.0543	0.779	CRB3	92359	NM_139161	ENSG00000130545	crumbs 3, cell polarity complex component
955	0.0278447	0.0316	0.877	UCA1	652995	NR_015379	ENSG00000214049	urothelial cancer associated 1 (non-protein coding)
956	0.0278734	0.027	1.236	HAGLR	401022	NR_033979	ENSG00000224189	HOXD antisense growth-associated long non-coding RNA
957	0.0279069	0.029	1.287	AATK	9625	NM_001080395	ENSG00000181409	apoptosis associated tyrosine kinase
958	0.0279695	0.0315	0.761	BMX	660	NM_001320866	ENSG00000102010	BMX non-receptor tyrosine kinase
959	0.0279703	0.0287	0.567	GNAS	2778	NM_000516	ENSG00000087460	GNAS complex locus
960	0.0280071	0.0349	1.786	SP3	6670	NM_001017371	ENSG00000172845	Sp3 transcription factor
961	0.0280326	0.026	0.829	TPSAB1	7177	NM_003294	ENSG00000172236	tryptase alpha/beta 1
962	0.0280353	0.0269	0.652	IDNK	414328	NM_001001551	ENSG00000148057	IDNK, gluconokinase
963	0.0280416	0.0308	2.283	BAZ1B	9031	NM_023005	ENSG00000009954	bromodomain adjacent to zinc finger domain 1B
964	0.0280503	0.0301	2.167	DCLRE1B	64858	NM_001319946	ENSG00000118655	DNA cross-link repair 1B
965	0.0281008	0.0296	1.206	CDH2	1000	NM_001308176	ENSG00000170558	cadherin 2
966	0.0281023	0.0328	2.11	SOS2	6655	NM_006939	ENSG00000100485	SOS Ras/Rho guanine nucleotide exchange factor 2
967	0.0281137	0.0255	2.325	RBBP5	5929	NM_001193272	ENSG00000117222	RB binding protein 5, histone lysine methyltransferase complex subunit
968	0.0281278	0.0244	1.739	CENPO	79172	NM_001199803	ENSG00000138092	centromere protein O
969	0.0282026	0.0308	1.218	PSD2	84249	NM_032289	ENSG00000146005	pleckstrin and Sec7 domain containing 2
970	0.0282217	0.0363	1.529	LOC100132215	100132215	NR_027069	ENSG00000231609	uncharacterized LOC100132215
971	0.0282345	0.0282	0.846	FAM166B	730112	NM_001099951	ENSG00000215187	family with sequence similarity 166 member B
972	0.028292	0.0295	1.194	CRABP2	1382	NM_001199723	ENSG00000143320	cellular retinoic acid binding protein 2
973	0.0283477	0.0291	1.374	GPR153	387509	NM_207370	ENSG00000158292	G protein-coupled receptor 153
974	0.0283674	0.0357	0.797	RBBP8NL	140893	NM_080833	ENSG00000130701	RBBP8 N-terminal like
975	0.0284297	0.0292	0.703	RNR1	4549		ENSG00000211459	s-rRNA
976	0.0284356	0.0306	1.521	ADCY3	109	NM_001320613	ENSG00000138031	adenylate cyclase 3
977	0.0284736	0.0276	1.53	ASAP3	55616	NM_001143778	ENSG00000088280	ArfGAP with SH3 domain, ankyrin repeat and PH domain 3
978	0.0284861	0.0359	2.981	COMMD2	51122	NM_016094	ENSG00000114744	COMM domain containing 2
979	0.0285552	0.03	2.473	COPS3	8533	NM_001199125	ENSG00000141030	COP9 signalosome subunit 3
980	0.0285657	0.0309	0.571	NBEAL2	23218	NM_015175	ENSG00000160796	neurobeachin like 2
981	0.0286336	0.0279	2.249	PAPD7	11044	NM_001171805	ENSG00000112941	poly(A) RNA polymerase D7, non-canonical
982	0.0286381	0.0315	0.307	BFAR	51283	NM_001330500	ENSG00000103429	bifunctional apoptosis regulator
983	0.0286474	0.0294	1.578	HELB	92797	NM_033647	ENSG00000127311	DNA helicase B
984	0.0286514	0.0317	0.573	TNK1	8711	NM_001251902	ENSG00000174292	tyrosine kinase non receptor 1
985	0.0286578	0.028	1.439	PIMREG	54478	NM_001195228	ENSG00000129195	PICALM interacting mitotic regulator
986	0.0286844	0.0344	0.838	ARMC3	219681	NM_001282745	ENSG00000165309	armadillo repeat containing 3
987	0.0287393	0.038	0.631	MAP2K2	5605	NM_030662	ENSG00000126934	mitogen-activated protein kinase kinase 2
988	0.0287441	0.0273	1.257	ELOVL4	6785	NM_022726	ENSG00000118402	ELOVL fatty acid elongase 4
989	0.0287983	0.0281	0.789	TMEM215	401498	NM_212558	ENSG00000188133	transmembrane protein 215
990	0.0288142	0.0341	2.779	MAPRE1	22919	NM_012325	ENSG00000101367	microtubule associated protein RP/EB family member 1
991	0.0288479	0.0281	0.336	ING1	3621	NM_001267728	ENSG00000153487	inhibitor of growth family member 1
992	0.0288491	0.0339	0.538	COQ4	51117	NM_001305942	ENSG00000167113	coenzyme Q4
993	0.0288975	0.0338	0.654	RBM47	54502	NM_001098634	ENSG00000163694	RNA binding motif protein 47
994	0.0289163	0.04	1.47	PHC3	80012	NM_001308116	ENSG00000173889	polyhomeotic homolog 3
995	0.0289361	0.0306	1.205	IGDCC3	9543	NM_004884	ENSG00000174498	immunoglobulin superfamily DCC subclass member 3
996	0.0289615	0.0305	1.289	SEMA6C	10500	NM_001178061	ENSG00000143434	semaphorin 6C
997	0.0290013	0.0312	0.475	KIAA0556	23247	NM_015202	ENSG00000047578	KIAA0556
998	0.0290599	0.0287	1.405	KSR2	283455	NM_173598	ENSG00000171435	kinase suppressor of ras 2
999	0.029064	0.0273	0.82	CATIP	375307	NM_001320865	ENSG00000158428	ciliogenesis associated TTC17 interacting protein
1000	0.0290813	0.0297	1.787	DSN1	79980	NM_001145315	ENSG00000149636	DSN1 homolog, MIS12 kinetochore complex component
1001	0.0291871	0.0319	1.607	PRKAB2	5565	NM_005399	ENSG00000131791	protein kinase AMP-activated non-catalytic subunit beta 2
1002	0.0292131	0.0298	0.413	MYL12B	103910	NM_001144944	ENSG00000118680	myosin light chain 12B
1003	0.0292317	0.0338	0.597	WWC1	23286	NM_001161661	ENSG00000113645	WW and C2 domain containing 1
1004	0.0292439	0.0337	1.354	MS4A7	58475	NM_021201	ENSG00000166927	membrane spanning 4-domains A7
1005	0.0292516	0.0313	1.798	L2HGDH	79944	NM_024884	ENSG00000087299	L-2-hydroxyglutarate dehydrogenase
1006	0.0292749	0.0323	0.739	PPIL6	285755	NM_001111298	ENSG00000185250	peptidylprolyl isomerase like 6
1007	0.0292827	0.0328	0.66	PPP1R13L	10848	NM_001142502	ENSG00000104881	protein phosphatase 1 regulatory subunit 13 like
1008	0.0293041	0.0312	0.534	TM9SF3	56889	NM_020123	ENSG00000077147	transmembrane 9 superfamily member 3
1009	0.029383	0.0336	1.712	DNAJC18	202052	NM_152686	ENSG00000170464	DnaJ heat shock protein family (Hsp40) member C18
1010	0.0293996	0.0318	0.71	CCDC40	55036	NM_001243342	ENSG00000141519	coiled-coil domain containing 40
1011	0.0294129	0.0315	0.721	PEX11G	92960	NM_001270539	ENSG00000104883	peroxisomal biogenesis factor 11 gamma
1012	0.029481	0.0287	0.806	ONECUT3	390874	NM_001080488	ENSG00000205922	one cut homeobox 3
1013	0.0295018	0.0336	2.018	MRPS16	51021	NM_016065	ENSG00000182180	mitochondrial ribosomal protein S16
1014	0.0295242	0.032	0.756	LOC101927895	101927895	NR_135114	ENSG00000230424	uncharacterized LOC101927895
1015	0.0295293	0.0319	0.688	COL7A1	1294	NM_000094	ENSG00000114270	collagen type VII alpha 1 chain
1016	0.0295644	0.0338	1.295	SLC39A8	64116	NM_001135146	ENSG00000138821	solute carrier family 39 member 8
1017	0.029614	0.0312	1.861	CTPS1	1503	NM_001301237	ENSG00000171793	CTP synthase 1
1018	0.0297076	0.0333	1.347	MPP3	4356	NM_001330233	ENSG00000161647	membrane palmitoylated protein 3
1019	0.0297784	0.0309	0.646	CCDC191	57577	NM_020817	ENSG00000163617	coiled-coil domain containing 191
1020	0.0297826	0.0357	0.551	MMAA	166785	NM_172250	ENSG00000151611	methylmalonic aciduria (cobalamin deficiency) cblA type
1021	0.0297891	0.0412	0.597	SGSM3	27352	NM_001301849	ENSG00000100359	small G protein signaling modulator 3
1022	0.0298177	0.0329	1.543	SPC25	57405	NM_020675	ENSG00000152253	SPC25, NDC80 kinetochore complex component
1023	0.029818	0.0395	0.65	ZMAT5	55954	NM_001003692	ENSG00000100319	zinc finger matrin-type 5
1024	0.0298328	0.031	1.291	SYN1	6853	NM_006950	ENSG00000008056	synapsin I
1025	0.0299127	0.0375	0.617	NDUFS5	4725	NM_001184979	ENSG00000168653	NADH:ubiquinone oxidoreductase subunit S5
1026	0.0299361	0.0298	2.264	INTS7	25896	NM_001199809	ENSG00000143493	integrator complex subunit 7
1027	0.0300585	0.0335	1.534	IRF2BPL	64207	NM_024496	ENSG00000119669	interferon regulatory factor 2 binding protein like
1028	0.0300767	0.0352	0.878	SAA1	6288	NM_000331	ENSG00000173432	serum amyloid A1
1029	0.0301004	0.0312	1.219	COL9A3	1299	NM_001853	ENSG00000092758	collagen type IX alpha 3 chain
1030	0.0301032	0.0408	1.651	SCAI	286205	NM_001144877	ENSG00000173611	suppressor of cancer cell invasion
1031	0.0301593	0.0359	0.684	EEF2	1938	NM_001961	ENSG00000167658	eukaryotic translation elongation factor 2
1032	0.0301811	0.0424	1.522	SLC9A7	84679	NM_001257291	ENSG00000065923	solute carrier family 9 member A7
1033	0.0302257	0.0293	0.475	TMEM50A	23585	NM_014313	ENSG00000183726	transmembrane protein 50A
1034	0.0302465	0.0378	1.642	TSPY26P	128854	NR_002781	ENSG00000235217	testis specific protein, Y-linked 26, pseudogene
1035	0.0303089	0.0291	0.721	CYTB	4519	YP_003024038	ENSG00000198727	cytochrome b
1036	0.0303257	0.0336	1.809	TMEM206	55248	NM_001198862	ENSG00000065600	transmembrane protein 206
1037	0.0303744	0.0332	0.783	FUT7	2529	NM_004479	ENSG00000180549	fucosyltransferase 7
1038	0.0304549	0.0308	0.791	CD2	914	NM_001328609	ENSG00000116824	CD2 molecule
1039	0.030469	0.0336	0.618	PITPNC1	26207	NM_012417	ENSG00000154217	phosphatidylinositol transfer protein, cytoplasmic 1
1040	0.0304795	0.04	0.732	DPM3	54344	NM_018973	ENSG00000179085	dolichyl-phosphate mannosyltransferase subunit 3
1041	0.0305402	0.0343	1.436	KCNMB3	27094	NM_001163677	ENSG00000171121	potassium calcium-activated channel subfamily M regulatory beta subunit 3
1042	0.0305431	0.0296	0.745	PRR5L	79899	NM_001160167	ENSG00000135362	proline rich 5 like
1043	0.0305672	0.0303	0.842	CNGA4	1262	NM_001037329	ENSG00000132259	cyclic nucleotide gated channel alpha 4
1044	0.0305805	0.0327	1.467	GGT7	2686	NM_178026	ENSG00000131067	gamma-glutamyltransferase 7
1045	0.030589	0.0324	1.458	GINS2	51659	NM_016095	ENSG00000131153	GINS complex subunit 2
1046	0.0306245	0.0301	0.423	KAT8	84148	NM_032188	ENSG00000103510	lysine acetyltransferase 8
1047	0.030656	0.0325	1.851	KCTD7	154881	NM_001167961	ENSG00000243335	potassium channel tetramerization domain containing 7
1048	0.0306723	0.0301	2.299	HDAC3	8841	NM_003883	ENSG00000171720	histone deacetylase 3
1049	0.0307269	0.0354	2.381	HP1BP3	50809	NM_016287	ENSG00000127483	heterochromatin protein 1 binding protein 3
1050	0.030756	0.0303	0.854	ROPN1L	83853	NM_001201466	ENSG00000145491	rhophilin associated tail protein 1 like
1051	0.0308713	0.0322	0.644	GLB1L	79411	NM_001286423	ENSG00000163521	galactosidase beta 1 like
1052	0.0309449	0.033	0.732	PLLP	51090	NM_015993	ENSG00000102934	plasmolipin
1053	0.0309636	0.0302	1.706	ADA	100	NM_000022	ENSG00000196839	adenosine deaminase
1054	0.0309858	0.0426	0.456	CTTN	2017	NM_001184740	ENSG00000085733	cortactin
1055	0.0309974	0.0312	0.52	DNAJC3	5611	NM_006260	ENSG00000102580	DnaJ heat shock protein family (Hsp40) member C3
1056	0.0310056	0.0346	0.647	LRP2BP	55805	NM_018409	ENSG00000109771	LRP2 binding protein
1057	0.0310836	0.0373	0.778	LINC01759	102724571	NR_132738	ENSG00000234546	long intergenic non-protein coding RNA 1759
1058	0.0310967	0.0329	1.221	ABCA17P	650655	NR_003574	ENSG00000238098	ATP binding cassette subfamily A member 17, pseudogene
1059	0.0311129	0.0313	1.27	TMEM200C	645369	NM_001080209	ENSG00000206432	transmembrane protein 200C
1060	0.0311174	0.033	0.441	WDR45B	56270	NM_019613	ENSG00000141580	WD repeat domain 45B
1061	0.031141	0.0329	1.561	TMPO	7112	NM_001032283	ENSG00000120802	thymopoietin
1062	0.0311929	0.0386	1.465	TLDC2	140711	NM_001304783	ENSG00000101342	TBC/LysM-associated domain containing 2
1063	0.0312311	0.031	0.684	ALDH2	217	NM_000690	ENSG00000111275	aldehyde dehydrogenase 2 family (mitochondrial)
1064	0.0312914	0.0316	0.697	RANGRF	29098	NM_001177801	ENSG00000108961	RAN guanine nucleotide release factor
1065	0.0312918	0.0296	0.705	S100A13	6284	NM_001024210	ENSG00000189171	S100 calcium binding protein A13
1066	0.0313304	0.0361	1.73	KRAS	3845	NM_004985	ENSG00000133703	KRAS proto-oncogene, GTPase
1067	0.0313333	0.0381	0.664	RHBDF1	64285	NM_022450	ENSG00000007384	rhomboid 5 homolog 1
1068	0.0313894	0.0335	0.789	ISLR	3671	NM_005545	ENSG00000129009	immunoglobulin superfamily containing leucine rich repeat
1069	0.031401	0.0439	0.71	FAU	2197	NM_001997	ENSG00000149806	FAU, ubiquitin like and ribosomal protein S30 fusion
1070	0.0314134	0.0331	0.726	MRVI1	10335	NM_001098579	ENSG00000072952	murine retrovirus integration site 1 homolog
1071	0.0314296	0.0327	1.616	C1orf112	55732	NM_001320047	ENSG00000000460	chromosome 1 open reading frame 112
1072	0.0314612	0.0341	1.456	MANEA-AS1	101927288	NR_047502	ENSG00000261366	MANEA antisense RNA 1 (head to head)
1073	0.0314673	0.0337	1.24	NGFR	4804	NM_002507	ENSG00000064300	nerve growth factor receptor
1074	0.031475	0.0325	2.065	SCCPDH	51097	NM_016002	ENSG00000143653	saccharopine dehydrogenase (putative)
1075	0.0315221	0.0319	0.824	TREH	11181	NM_001301065	ENSG00000118094	trehalase
1076	0.0315681	0.038	0.661	DNAJC4	3338	NM_001307980	ENSG00000110011	DnaJ heat shock protein family (Hsp40) member C4
1077	0.0315879	0.0395	2.873	TDP2	51567	NM_016614	ENSG00000111802	tyrosyl-DNA phosphodiesterase 2
1078	0.0315936	0.0329	2.038	ZFP91	80829	NM_001197051	ENSG00000186660	ZFP91 zinc finger protein
1079	0.0316377	0.0357	2.916	STAMBP	10617	NM_006463	ENSG00000124356	STAM binding protein
1080	0.0316838	0.0374	1.267	SEPT3	55964	NM_019106	ENSG00000100167	septin 3
1081	0.0316846	0.034	0.597	CDK5RAP3	80279	NM_001278197	ENSG00000108465	CDK5 regulatory subunit associated protein 3
1082	0.0317479	0.0342	0.755	MTRNR2L2	100462981	NM_001190470	ENSG00000269028	MT-RNR2-like 2
1083	0.0317591	0.0327	1.65	ACVR2B-AS1	100128640	NR_028389	ENSG00000229589	ACVR2B antisense RNA 1
1084	0.0317832	0.0318	0.793	TNFSF14	8740	NM_003807	ENSG00000125735	TNF superfamily member 14
1085	0.0317993	0.0473	0.749	MRPL23	6150	NM_021134	ENSG00000214026	mitochondrial ribosomal protein L23
1086	0.0318285	0.0323	0.656	UBAC2-AS1	100289373	NR_036531	ENSG00000228889	UBAC2 antisense RNA 1
1087	0.031868	0.0385	1.362	AKAP5	9495	NM_004857	ENSG00000179841	A-kinase anchoring protein 5
1088	0.0319483	0.0337	0.813	TTLL10	254173	NM_001130045	ENSG00000162571	tubulin tyrosine ligase like 10
1089	0.0319657	0.0342	0.719	DRC3	83450	NM_001130090	ENSG00000171962	dynein regulatory complex subunit 3
1090	0.0320296	0.0333	0.526	HSPA1L	3305	NM_005527	ENSG00000204390	heat shock protein family A (Hsp70) member 1 like
1091	0.0320659	0.0335	0.402	WDR89	112840	NM_001008726	ENSG00000140006	WD repeat domain 89
1092	0.032082	0.0339	1.88	PLP2	5355	NM_002668	ENSG00000102007	proteolipid protein 2
1093	0.0321002	0.0351	1.214	KCNA6	3742	NM_002235	ENSG00000130035	potassium voltage-gated channel subfamily A member 6
1094	0.0321773	0.0379	2.407	TRMT2B	79979	NM_001167970	ENSG00000188917	tRNA methyltransferase 2 homolog B
1095	0.0321808	0.0313	0.778	CD7	924	NM_006137	ENSG00000173762	CD7 molecule
1096	0.0321825	0.0336	0.588	P4HA2	8974	NM_001017973	ENSG00000072682	prolyl 4-hydroxylase subunit alpha 2
1097	0.0322111	0.0299	1.86	AKR7A2	8574	NM_001320979	ENSG00000053371	aldo-keto reductase family 7 member A2
1098	0.0322713	0.0333	0.815	CCDC160	347475	NM_001101357	ENSG00000203952	coiled-coil domain containing 160
1099	0.0323278	0.0355	1.318	FAM222A	84915	NM_032829	ENSG00000139438	family with sequence similarity 222 member A
1100	0.0323497	0.0404	0.801	ANXA3	306	NM_005139	ENSG00000138772	annexin A3
1101	0.0324137	0.0302	0.75	PALMD	54873	NM_017734	ENSG00000099260	palmdelphin
1102	0.0325835	0.0312	2.057	ASB1	51665	NM_001040445	ENSG00000065802	ankyrin repeat and SOCS box containing 1
1103	0.0326213	0.0409	0.578	NUTF2	10204	NM_001322038	ENSG00000102898	nuclear transport factor 2
1104	0.0326308	0.033	1.568	PRIM1	5557	NM_000946	ENSG00000198056	primase (DNA) subunit 1
1105	0.0326574	0.0334	1.455	ACAA2	10449	NM_006111	ENSG00000167315	acetyl-CoA acyltransferase 2
1106	0.0326663	0.032	1.19	DMBX1	127343	NM_147192	ENSG00000197587	diencephalon/mesencephalon homeobox 1
1107	0.0326697	0.0315	1.445	ST8SIA4	7903	NM_005668	ENSG00000113532	ST8 alpha-N-acetyl-neuraminide alpha-2,8-sialyltransferase 4
1108	0.0326704	0.0346	0.857	TCN1	6947	NM_001062	ENSG00000134827	transcobalamin 1
1109	0.0326823	0.0382	2.087	MCUR1	63933	NM_001031713	ENSG00000050393	mitochondrial calcium uniporter regulator 1
1110	0.0326964	0.0424	1.335	B3GAT2	135152	NM_080742	ENSG00000112309	beta-1,3-glucuronyltransferase 2
1111	0.0327644	0.0385	2.132	RALGAPB	57148	NM_001282917	ENSG00000170471	Ral GTPase activating protein non-catalytic beta subunit
1112	0.032791	0.0348	0.795	CFAP43	80217	NM_025145	ENSG00000197748	cilia and flagella associated protein 43
1113	0.0328227	0.0362	1.392	ZNF385C	201181	NM_001013624	ENSG00000187595	zinc finger protein 385C
1114	0.0328497	0.0331	0.767	RUBCNL	80183	NM_001286761	ENSG00000102445	RUN and cysteine rich domain containing beclin 1 interacting protein like
1115	0.0328895	0.0384	1.538	MED4-AS1	100873965	NR_046511	ENSG00000229111	MED4 antisense RNA 1
1116	0.0329144	0.0342	0.602	EXD3	54932	NM_001286823	ENSG00000187609	exonuclease 3'-5' domain containing 3
1117	0.0330094	0.0359	0.71	POC1B-GALNT4	100528030	NM_001199781	ENSG00000259075	POC1B-GALNT4 readthrough
1118	0.0330413	0.0345	0.634	CRYL1	51084	NM_015974	ENSG00000165475	crystallin lambda 1
1119	0.0330889	0.0337	0.859	ZNF295-AS1	150142	NM_198078	ENSG00000237232	ZNF295 antisense RNA 1
1120	0.0330927	0.0366	0.544	HMGCL	3155	NM_000191	ENSG00000117305	3-hydroxymethyl-3-methylglutaryl-CoA lyase
1121	0.0331139	0.0384	1.347	DLEU2	8847	NR_002612	ENSG00000231607	deleted in lymphocytic leukemia 2 (non-protein coding)
1122	0.0331266	0.0313	0.852	B3GALT5	10317	NM_001278650	ENSG00000183778	beta-1,3-galactosyltransferase 5
1123	0.0331673	0.0365	0.67	KDELR3	11015	NM_006855	ENSG00000100196	KDEL endoplasmic reticulum protein retention receptor 3
1124	0.0331747	0.0348	3.08	PRKRA	8575	NM_001139517	ENSG00000180228	protein activator of interferon induced protein kinase EIF2AK2
1125	0.0332386	0.033	1.132	BARX1	56033	NM_021570	ENSG00000131668	BARX homeobox 1
1126	0.0332473	0.0346	0.464	RUNDC1	146923	NM_001321381	ENSG00000198863	RUN domain containing 1
1127	0.0333566	0.0388	1.693	PGBD1	84547	NM_001184743	ENSG00000137338	piggyBac transposable element derived 1
1128	0.0333828	0.0379	1.432	GLIS2	84662	NM_001318918	ENSG00000126603	GLIS family zinc finger 2
1129	0.0333991	0.0372	1.411	TTYH2	94015	NM_001330453	ENSG00000141540	tweety family member 2
1130	0.0334702	0.0323	0.81	CD3D	915	NM_000732	ENSG00000167286	CD3d molecule
1131	0.0335069	0.034	1.71	ACADM	34	NM_000016	ENSG00000117054	acyl-CoA dehydrogenase, C-4 to C-12 straight chain
1132	0.0335277	0.0377	1.233	TMSB15A	11013	NM_021992	ENSG00000158164	thymosin beta 15a
1133	0.0335536	0.0299	1.221	C3orf14	57415	NM_001291941	ENSG00000114405	chromosome 3 open reading frame 14
1134	0.0335727	0.0323	0.786	COL12A1	1303	NM_004370	ENSG00000111799	collagen type XII alpha 1 chain
1135	0.0336222	0.0347	1.778	CCT4	10575	NM_001256721	ENSG00000115484	chaperonin containing TCP1 subunit 4
1136	0.0336677	0.033	2.246	UBR7	55148	NM_001100417	ENSG00000012963	ubiquitin protein ligase E3 component n-recognin 7 (putative)
1137	0.0336683	0.0382	1.367	LOC101926911	101926911	NR_110104	ENSG00000214432	uncharacterized LOC101926911
1138	0.0336693	0.0345	1.298	MEGF6	1953	NM_001409	ENSG00000162591	multiple EGF like domains 6
1139	0.0336697	0.034	0.778	PAMR1	25891	NM_001001991	ENSG00000149090	peptidase domain containing associated with muscle regeneration 1
1140	0.0337097	0.0373	1.743	LINC00888	100505687	NR_038301	ENSG00000240024	long intergenic non-protein coding RNA 888
1141	0.0337235	0.0328	0.766	TNFRSF18	8784	NM_004195	ENSG00000186891	TNF receptor superfamily member 18
1142	0.0337726	0.0393	2.089	MAK16	84549	NM_032509	ENSG00000198042	MAK16 homolog
1143	0.0337787	0.0346	1.556	BARD1	580	NM_000465	ENSG00000138376	BRCA1 associated RING domain 1
1144	0.0338182	0.0555	0.763	MARVELD3	91862	NM_001017967	ENSG00000140832	MARVEL domain containing 3
1145	0.0338251	0.0393	1.522	AQP11	282679	NM_173039	ENSG00000178301	aquaporin 11
1146	0.0338592	0.0334	1.844	AGO1	26523	NM_001317122	ENSG00000092847	argonaute 1, RISC catalytic component
1147	0.0338965	0.0348	0.378	FAM120A	23196	NM_001286722	ENSG00000048828	family with sequence similarity 120A
1148	0.0339875	0.0366	0.742	ITK	3702	NM_005546	ENSG00000113263	IL2 inducible T-cell kinase
1149	0.033995	0.0378	1.582	MMS22L	253714	NM_198468	ENSG00000146263	MMS22 like, DNA repair protein
1150	0.0340928	0.0382	1.27	HTR1D	3352	NM_000864	ENSG00000179546	5-hydroxytryptamine receptor 1D
1151	0.0341123	0.034	1.296	CNIH2	254263	NM_182553	ENSG00000174871	cornichon family AMPA receptor auxiliary protein 2
1152	0.0341661	0.0364	1.231	MEOX1	4222	NM_001040002	ENSG00000005102	mesenchyme homeobox 1
1153	0.0342596	0.0483	0.643	SRSF8	10929	NM_032102	ENSG00000263465	serine and arginine rich splicing factor 8
1154	0.034293	0.0352	0.68	TMEM144	55314	NM_018342	ENSG00000164124	transmembrane protein 144
1155	0.0343238	0.0354	0.782	IL32	9235	NM_001012631	ENSG00000008517	interleukin 32
1156	0.0343332	0.034	0.8	ND6	4541	YP_003024037	ENSG00000198695	NADH dehydrogenase, subunit 6 (complex I)
1157	0.0343527	0.0333	1.305	TRIM36	55521	NM_001017397	ENSG00000152503	tripartite motif containing 36
1158	0.034381	0.036	1.588	FER	2241	NM_001308028	ENSG00000151422	FER tyrosine kinase
1159	0.0344418	0.0362	1.703	CDK2	1017	NM_001290230	ENSG00000123374	cyclin dependent kinase 2
1160	0.03446	0.0353	0.814	FAM181A-AS1	283592	NR_027004	ENSG00000258584	FAM181A antisense RNA 1
1161	0.0345039	0.0341	1.707	NCAPD3	23310	NM_015261	ENSG00000151503	non-SMC condensin II complex subunit D3
1162	0.0346807	0.0357	1.793	RNF26	79102	NM_032015	ENSG00000173456	ring finger protein 26
1163	0.0347487	0.0363	0.834	CFAP45	25790	NM_012337	ENSG00000213085	cilia and flagella associated protein 45
1164	0.0349024	0.0369	0.646	CLCF1	23529	NM_001166212	ENSG00000175505	cardiotrophin like cytokine factor 1
1165	0.0349554	0.0355	0.716	RIBC1	158787	NM_001031745	ENSG00000158423	RIB43A domain with coiled-coils 1
1166	0.0349603	0.0383	0.765	C19orf18	147685	NM_152474	ENSG00000177025	chromosome 19 open reading frame 18
1167	0.0350096	0.0393	1.42	KLF12	11278	NM_007249	ENSG00000118922	Kruppel like factor 12
1168	0.0350596	0.0395	0.552	RREB1	6239	NM_001003698	ENSG00000124782	ras responsive element binding protein 1
1169	0.0351904	0.0361	0.853	TCTE1	202500	NM_182539	ENSG00000146221	t-complex-associated-testis-expressed 1
1170	0.0352059	0.0357	0.725	ND4	4538	YP_003024035	ENSG00000198886	NADH dehydrogenase, subunit 4 (complex I)
1171	0.0352683	0.0457	1.879	NRSN2	80023	NM_001323679	ENSG00000125841	neurensin 2
1172	0.0353223	0.0392	1.478	OTUD6B	51633	NM_001286745	ENSG00000155100	OTU domain containing 6B
1173	0.0353419	0.0452	1.898	GRPEL2	134266	NM_152407	ENSG00000164284	GrpE like 2, mitochondrial
1174	0.0353489	0.0412	0.743	ENKD1	84080	NM_032140	ENSG00000124074	enkurin domain containing 1
1175	0.0353539	0.0342	0.901	CLDN10	9071	NM_001160100	ENSG00000134873	claudin 10
1176	0.0353544	0.0365	1.635	MMD	23531	NM_012329	ENSG00000108960	monocyte to macrophage differentiation associated
1177	0.0354555	0.0368	1.835	LANCL1	10314	NM_001136574	ENSG00000115365	LanC like 1
1178	0.0355525	0.036	1.25	B3GNT8	374907	NM_198540	ENSG00000177191	UDP-GlcNAc:betaGal beta-1,3-N-acetylglucosaminyltransferase 8
1179	0.0355602	0.0389	0.626	TMSB4X	7114	NM_021109	ENSG00000205542	thymosin beta 4, X-linked
1180	0.035565	0.0375	1.231	B4GALNT1	2583	NM_001276468	ENSG00000135454	beta-1,4-N-acetyl-galactosaminyltransferase 1
1181	0.0355753	0.0427	1.551	ZHX1-C8orf76	100533106	NM_001204180	ENSG00000259305	ZHX1-C8orf76 readthrough
1182	0.0356365	0.04	1.296	MCF2L2	23101	NM_015078	ENSG00000053524	MCF.2 cell line derived transforming sequence-like 2
1183	0.0356809	0.041	0.729	UCN2	90226	NM_033199	ENSG00000145040	urocortin 2
1184	0.0356865	0.039	0.847	WFDC2	10406	NM_006103	ENSG00000101443	WAP four-disulfide core domain 2
1185	0.0358931	0.0384	0.669	RHPN2	85415	NM_033103	ENSG00000131941	rhophilin Rho GTPase binding protein 2
1186	0.0359487	0.0349	1.346	ABCB4	5244	NM_000443	ENSG00000005471	ATP binding cassette subfamily B member 4
1187	0.0359598	0.0391	1.286	XKR9	389668	NM_001011720	ENSG00000221947	XK related 9
1188	0.0360328	0.0367	0.848	OVGP1	5016	NM_002557	ENSG00000085465	oviductal glycoprotein 1
1189	0.0360491	0.0425	0.646	CASC2	255082	NM_178816	ENSG00000177640	cancer susceptibility 2 (non-protein coding)
1190	0.0360671	0.0384	1.38	TNFRSF13C	115650	NM_052945	ENSG00000159958	TNF receptor superfamily member 13C
1191	0.0361266	0.0369	0.781	ATP6V1C2	245973	NM_001039362	ENSG00000143882	ATPase H+ transporting V1 subunit C2
1192	0.0362057	0.0378	0.662	C17orf67	339210	NM_001085430	ENSG00000214226	chromosome 17 open reading frame 67
1193	0.0362153	0.0359	0.873	PPP2R2C	5522	NM_001206994	ENSG00000074211	protein phosphatase 2 regulatory subunit Bgamma
1194	0.0362156	0.037	1.23	KIF5C	3800	NM_004522	ENSG00000168280	kinesin family member 5C
1195	0.0362365	0.0378	0.738	GNA14	9630	NM_004297	ENSG00000156049	G protein subunit alpha 14
1196	0.0362887	0.0367	0.789	PARVG	64098	NM_001137605	ENSG00000138964	parvin gamma
1197	0.0362943	0.0406	1.405	WASF1	8936	NM_001024934	ENSG00000112290	WAS protein family member 1
1198	0.0363593	0.0405	1.658	SRGAP2C	653464	NM_001271872	ENSG00000171943	SLIT-ROBO Rho GTPase activating protein 2C
1199	0.036368	0.0423	1.539	FMNL3	91010	NM_175736	ENSG00000161791	formin like 3
1200	0.0363753	0.0375	1.623	DCP1A	55802	NM_001290204	ENSG00000272886	decapping mRNA 1A
1201	0.0363807	0.0386	1.356	MSR1	4481	NM_002445	ENSG00000038945	macrophage scavenger receptor 1
1202	0.0363953	0.0409	2.25	TOP3A	7156	NM_001320759	ENSG00000177302	topoisomerase (DNA) III alpha
1203	0.0364028	0.0364	1.6	TMEM106C	79022	NM_001143841	ENSG00000134291	transmembrane protein 106C
1204	0.0364047	0.0379	1.274	SIGLEC1	6614	NM_023068	ENSG00000088827	sialic acid binding Ig like lectin 1
1205	0.036424	0.0391	0.859	C1orf194	127003	NM_001122961	ENSG00000179902	chromosome 1 open reading frame 194
1206	0.0364755	0.036	1.224	ADGRV1	84059	NM_032119	ENSG00000164199	adhesion G protein-coupled receptor V1
1207	0.0365143	0.0356	1.412	TMEM55A	55529	NM_018710	ENSG00000155099	transmembrane protein 55A
1208	0.036529	0.0455	1.692	ERCC6L2	375748	NM_001010895	ENSG00000182150	ERCC excision repair 6 like 2
1209	0.0365492	0.0361	1.365	NETO2	81831	NM_001201477	ENSG00000171208	neuropilin and tolloid like 2
1210	0.0365884	0.0368	0.759	HLA-DMB	3109	NM_002118	ENSG00000242574	major histocompatibility complex, class II, DM beta
1211	0.0366005	0.0401	2.42	WDR53	348793	NM_001345906	ENSG00000185798	WD repeat domain 53
1212	0.0366055	0.0367	0.86	DYNLRB2	83657	NM_001305017	ENSG00000168589	dynein light chain roadblock-type 2
1213	0.0366213	0.0384	1.622	MARCKS	4082	NM_002356	ENSG00000277443	myristoylated alanine rich protein kinase C substrate
1214	0.036622	0.0354	1.255	RHBG	57127	NM_001256395	ENSG00000132677	Rh family B glycoprotein (gene/pseudogene)
1215	0.0367356	0.0394	1.558	CEP72	55722	NM_018140	ENSG00000112877	centrosomal protein 72
1216	0.0367475	0.0388	0.626	POC1B	282809	NM_001199777	ENSG00000139323	POC1 centriolar protein B
1217	0.0368689	0.0405	0.448	PGRMC2	10424	NM_006320	ENSG00000164040	progesterone receptor membrane component 2
1218	0.0369702	0.0432	1.968	CROT	54677	NM_001143935	ENSG00000005469	carnitine O-octanoyltransferase
1219	0.0369778	0.0379	1.448	C7orf31	136895	NM_138811	ENSG00000153790	chromosome 7 open reading frame 31
1220	0.0370438	0.0364	1.194	PPP1R1A	5502	NM_006741	ENSG00000135447	protein phosphatase 1 regulatory inhibitor subunit 1A
1221	0.037104	0.042	1.507	CCNE1	898	NM_001238	ENSG00000105173	cyclin E1
1222	0.0371085	0.0413	0.68	TMEM63A	9725	NM_014698	ENSG00000196187	transmembrane protein 63A
1223	0.0371426	0.0392	1.215	FAM57B	83723	NM_001318504	ENSG00000149926	family with sequence similarity 57 member B
1224	0.0371801	0.0438	0.488	TFB1M	51106	NM_016020	ENSG00000029639	transcription factor B1, mitochondrial
1225	0.0372058	0.0381	2.158	SUGP2	10147	NM_001017392	ENSG00000064607	SURP and G-patch domain containing 2
1226	0.0372393	0.0374	1.481	ORC1	4998	NM_001190818	ENSG00000085840	origin recognition complex subunit 1
1227	0.037241	0.0404	0.738	CST3	1471	NM_000099	ENSG00000101439	cystatin C
1228	0.0372446	0.0384	0.38	COQ5	84274	NM_032314	ENSG00000110871	coenzyme Q5, methyltransferase
1229	0.0372644	0.0405	0.745	S100A11	6282	NM_005620	ENSG00000163191	S100 calcium binding protein A11
1230	0.0372732	0.0375	0.886	TUBA4B	80086	NR_003063	ENSG00000243910	tubulin alpha 4b
1231	0.0372886	0.0389	1.896	MDC1	9656	NM_014641	ENSG00000137337	mediator of DNA damage checkpoint 1
1232	0.0373506	0.037	1.275	SPTB	6710	NM_000347	ENSG00000070182	spectrin beta, erythrocytic
1233	0.0373784	0.0466	0.675	COX4I1	1327	NM_001318786	ENSG00000131143	cytochrome c oxidase subunit 4I1
1234	0.0374966	0.0375	2.226	MAPK14	1432	NM_001315	ENSG00000112062	mitogen-activated protein kinase 14
1235	0.0377324	0.04	1.997	LOC101927550	101927550	NR_110102	ENSG00000242687	uncharacterized LOC101927550
1236	0.0377467	0.0394	0.496	HEXIM2	124790	NM_001303436	ENSG00000168517	hexamethylene bisacetamide inducible 2
1237	0.0377858	0.0372	1.903	CEBPZ	10153	NM_005760	ENSG00000115816	CCAAT/enhancer binding protein zeta
1238	0.0378377	0.0436	1.691	MAD2L2	10459	NM_001127325	ENSG00000116670	mitotic arrest deficient 2 like 2
1239	0.0378738	0.037	2.287	TAB2	23118	NM_001292034	ENSG00000055208	TGF-beta activated kinase 1/MAP3K7 binding protein 2
1240	0.0378805	0.0398	1.507	DTL	51514	NM_001286229	ENSG00000143476	denticleless E3 ubiquitin protein ligase homolog
1241	0.038039	0.042	0.484	PYM1	84305	NM_001143853	ENSG00000170473	PYM homolog 1, exon junction complex associated factor
1242	0.0382271	0.0399	0.85	LINC00284	121838	NR_026955	ENSG00000233725	long intergenic non-protein coding RNA 284
1243	0.038243	0.043	0.736	ADAP1	11033	NM_001284308	ENSG00000105963	ArfGAP with dual PH domains 1
1244	0.0382838	0.041	1.613	NOL4L	140688	NM_001256798	ENSG00000197183	nucleolar protein 4 like
1245	0.0383309	0.0387	0.797	GPR35	2859	NM_001195381	ENSG00000178623	G protein-coupled receptor 35
1246	0.0383448	0.0364	0.479	VANGL1	81839	NM_001172411	ENSG00000173218	VANGL planar cell polarity protein 1
1247	0.0384227	0.0436	1.312	PRKAR2B	5577	NM_002736	ENSG00000005249	protein kinase cAMP-dependent type II regulatory subunit beta
1248	0.0384562	0.0435	1.656	RBL1	5933	NM_001323281	ENSG00000080839	RB transcriptional corepressor like 1
1249	0.0385372	0.0392	0.413	DPP9	91039	NM_139159	ENSG00000142002	dipeptidyl peptidase 9
1250	0.03855	0.0405	0.382	CDC16	8881	NM_001078645	ENSG00000130177	cell division cycle 16
1251	0.0385659	0.0488	0.762	TRAF3IP2	10758	NM_001164281	ENSG00000056972	TRAF3 interacting protein 2
1252	0.0386248	0.0413	2.454	CASP2	835	NM_001224	ENSG00000106144	caspase 2
1253	0.0386347	0.0409	1.418	LOC105371592	105371592	NR_136412	ENSG00000262050	uncharacterized LOC105371592
1254	0.0386425	0.0459	1.507	RBM12B-AS1	55472	NM_018608	ENSG00000279331	RBM12B antisense RNA 1
1255	0.0386744	0.0411	2.04	PDCD10	11235	NM_007217	ENSG00000114209	programmed cell death 10
1256	0.0387554	0.0492	0.709	CHMP2A	27243	NM_014453	ENSG00000130724	charged multivesicular body protein 2A
1257	0.0387719	0.0369	0.822	LINC00886	730091	NR_038387	ENSG00000240875	long intergenic non-protein coding RNA 886
1258	0.0387862	0.0377	1.642	WDHD1	11169	NM_001008396	ENSG00000198554	WD repeat and HMG-box DNA binding protein 1
1259	0.0388221	0.0391	1.896	TTL	150465	NM_153712	ENSG00000114999	tubulin tyrosine ligase
1260	0.0388241	0.0406	1.151	TMEM59L	25789	NM_012109	ENSG00000105696	transmembrane protein 59 like
1261	0.0389724	0.0439	1.844	KIAA1841	84542	NM_001129993	ENSG00000162929	KIAA1841
1262	0.0390006	0.0409	1.245	BEND6	221336	NM_001318539	ENSG00000151917	BEN domain containing 6
1263	0.0390036	0.039	0.679	COX2	4513	YP_003024029	ENSG00000198712	cytochrome c oxidase subunit II
1264	0.0390061	0.0425	0.616	SIL1	64374	NM_001037633	ENSG00000120725	SIL1 nucleotide exchange factor
1265	0.0390197	0.0474	0.604	SMARCA4	6597	NM_001128844	ENSG00000127616	SWI/SNF related, matrix associated, actin dependent regulator of chromatin, subfamily a, member 4
1266	0.0391131	0.0409	0.635	P2RX4	5025	NM_001256796	ENSG00000135124	purinergic receptor P2X 4
1267	0.039153	0.0424	1.754	HCFC2	29915	NM_013320	ENSG00000111727	host cell factor C2
1268	0.0392015	0.0392	0.71	IGFBP7	3490	NM_001253835	ENSG00000163453	insulin like growth factor binding protein 7
1269	0.0393314	0.0391	0.792	UBASH3A	53347	NM_001001895	ENSG00000160185	ubiquitin associated and SH3 domain containing A
1270	0.0394326	0.0422	1.286	TMEM121	80757	NM_001331238	ENSG00000184986	transmembrane protein 121
1271	0.0395112	0.0674	0.626	TRIP4	9325	NM_001321924	ENSG00000103671	thyroid hormone receptor interactor 4
1272	0.0395339	0.0448	1.832	KIF1B	23095	NM_015074	ENSG00000054523	kinesin family member 1B
1273	0.0395436	0.0409	0.831	LRRC46	90506	NM_033413	ENSG00000141294	leucine rich repeat containing 46
1274	0.0395469	0.0425	2.198	CEP68	23177	NM_001319100	ENSG00000011523	centrosomal protein 68
1275	0.0395508	0.0404	0.429	RBX1	9978	NM_014248	ENSG00000100387	ring-box 1
1276	0.0395544	0.046	2.085	EXOSC2	23404	NM_001282708	ENSG00000130713	exosome component 2
1277	0.0395709	0.0427	1.192	CHRNB2	1141	NM_000748	ENSG00000160716	cholinergic receptor nicotinic beta 2 subunit
1278	0.0396313	0.0412	0.551	MZF1	7593	NM_001267033	ENSG00000099326	myeloid zinc finger 1
1279	0.0396487	0.0596	0.778	ESRP2	80004	NM_024939	ENSG00000103067	epithelial splicing regulatory protein 2
1280	0.0396961	0.0444	0.615	DNAL4	10126	NM_005740	ENSG00000100246	dynein axonemal light chain 4
1281	0.03972	0.0403	1.642	RAB3IP	117177	NM_001024647	ENSG00000127328	RAB3A interacting protein
1282	0.0397315	0.0411	0.431	KCTD13	253980	NM_178863	ENSG00000174943	potassium channel tetramerization domain containing 13
1283	0.0397941	0.0439	0.515	DHRS12	79758	NM_001031719	ENSG00000102796	dehydrogenase/reductase 12
1284	0.0398111	0.0548	0.64	DUS1L	64118	NM_022156	ENSG00000169718	dihydrouridine synthase 1 like
1285	0.0398172	0.0439	0.768	ASB2	51676	NM_001202429	ENSG00000100628	ankyrin repeat and SOCS box containing 2
1286	0.0398918	0.0373	1.736	TMEM41A	90407	NM_080652	ENSG00000163900	transmembrane protein 41A
1287	0.0399396	0.0386	1.181	CNTN5	53942	NM_001243270	ENSG00000149972	contactin 5
1288	0.0399802	0.0385	1.422	APOLD1	81575	NM_001130415	ENSG00000178878	apolipoprotein L domain containing 1
1289	0.0399822	0.0391	0.726	KANSL1-AS1	644246	NR_034172	ENSG00000214401	KANSL1 antisense RNA 1
1290	0.0400706	0.0416	2.055	ASCC1	51008	NM_001198798	ENSG00000138303	activating signal cointegrator 1 complex subunit 1
1291	0.0401143	0.0431	0.508	GDPGP1	390637	NM_001013657	ENSG00000183208	GDP-D-glucose phosphorylase 1
1292	0.040155	0.0518	1.244	MAPT	4137	NM_001123066	ENSG00000186868	microtubule associated protein tau
1293	0.0401813	0.0481	0.611	ABHD17A	81926	NM_001130111	ENSG00000129968	abhydrolase domain containing 17A
1294	0.0402291	0.0486	1.152	GRIA4	2893	NM_000829	ENSG00000152578	glutamate ionotropic receptor AMPA type subunit 4
1295	0.0402535	0.0415	0.787	SLC25A35	399512	NM_001320870	ENSG00000125434	solute carrier family 25 member 35
1296	0.0403204	0.0414	2.097	SLC25A19	60386	NM_001126121	ENSG00000125454	solute carrier family 25 member 19
1297	0.0403494	0.0491	0.682	G6PC3	92579	NM_001319945	ENSG00000141349	glucose-6-phosphatase catalytic subunit 3
1298	0.0404435	0.0447	1.757	FBXO10	26267	NM_012166	ENSG00000147912	F-box protein 10
1299	0.040453	0.0477	0.511	ZNF76	7629	NM_001292032	ENSG00000065029	zinc finger protein 76
1300	0.0404699	0.0387	1.306	CLCN4	1183	NM_001256944	ENSG00000073464	chloride voltage-gated channel 4
1301	0.0405215	0.0416	0.79	RARRES2	5919	NM_002889	ENSG00000106538	retinoic acid receptor responder 2
1302	0.0405374	0.0425	1.418	ZNF850	342892	NM_001193552	ENSG00000267041	zinc finger protein 850
1303	0.0405595	0.0387	1.728	PLAGL2	5326	NM_002657	ENSG00000126003	PLAG1 like zinc finger 2
1304	0.0405983	0.0568	0.66	STK16	8576	NM_001008910	ENSG00000115661	serine/threonine kinase 16
1305	0.0406017	0.0427	0.71	CH17-340M24.3	158960	NR_103768	ENSG00000197180	uncharacterized protein BC009467
1306	0.0406186	0.044	0.881	HOXB-AS3	404266	NR_033201	ENSG00000233101	HOXB cluster antisense RNA 3
1307	0.0406236	0.0414	1.584	CKAP2	26586	NM_001098525	ENSG00000136108	cytoskeleton associated protein 2
1308	0.0406352	0.0409	0.795	IL1A	3552	NM_000575	ENSG00000115008	interleukin 1 alpha
1309	0.0406445	0.0466	0.808	CLDN3	1365	NM_001306	ENSG00000165215	claudin 3
1310	0.0406906	0.0437	1.831	HIC2	23119	NM_015094	ENSG00000169635	HIC ZBTB transcriptional repressor 2
1311	0.0407159	0.0399	1.367	L3MBTL4	91133	NM_001330559	ENSG00000154655	l(3)mbt-like 4 (Drosophila)
1312	0.0407538	0.0496	0.563	HEXA	3073	NM_000520	ENSG00000213614	hexosaminidase subunit alpha
1313	0.0407615	0.0377	0.627	WDR91	29062	NM_014149	ENSG00000105875	WD repeat domain 91
1314	0.0407859	0.0487	0.74	SAT1	6303	NM_002970	ENSG00000130066	spermidine/spermine N1-acetyltransferase 1
1315	0.0407914	0.0478	2.26	VPS54	51542	NM_001005739	ENSG00000143952	VPS54, GARP complex subunit
1316	0.0408291	0.0426	0.745	LOC101928424	101928424	NR_135053	ENSG00000255337	uncharacterized LOC101928424
1317	0.0408924	0.0373	1.3	LAMP3	27074	NM_014398	ENSG00000078081	lysosomal associated membrane protein 3
1318	0.0408973	0.0424	1.493	KCTD21-AS1	100289388	NM_203432	ENSG00000246174	KCTD21 antisense RNA 1
1319	0.0408984	0.0419	0.605	NANS	54187	NM_018946	ENSG00000095380	N-acetylneuraminate synthase
1320	0.0409107	0.0399	0.875	MORN5	254956	NM_001286828	ENSG00000185681	MORN repeat containing 5
1321	0.0409241	0.0404	0.764	GMPR	2766	NM_006877	ENSG00000137198	guanosine monophosphate reductase
1322	0.0409385	0.0411	1.279	JPH1	56704	NM_001317830	ENSG00000104369	junctophilin 1
1323	0.0410062	0.0493	0.688	SYNGR2	9144	NM_001320523	ENSG00000108639	synaptogyrin 2
1324	0.04101	0.044	0.724	USP53	54532	NM_019050	ENSG00000145390	ubiquitin specific peptidase 53
1325	0.0410312	0.0423	1.199	KCNK9	51305	NM_001282534	ENSG00000169427	potassium two pore domain channel subfamily K member 9
1326	0.0410409	0.0423	2.105	ANGEL1	23357	NM_015305	ENSG00000013523	angel homolog 1
1327	0.0410654	0.0436	1.344	CPNE5	57699	NM_001314017	ENSG00000124772	copine 5
1328	0.0410807	0.0515	1.653	KIAA1586	57691	NM_001286274	ENSG00000168116	KIAA1586
1329	0.041145	0.0438	0.807	NPIPB13	613037	NM_001321892	ENSG00000198064	nuclear pore complex interacting protein family, member B13
1330	0.0411944	0.0447	1.601	SLC35D1	23169	NM_015139	ENSG00000116704	solute carrier family 35 member D1
1331	0.0412044	0.0393	0.82	PREX2	80243	NM_024870	ENSG00000046889	phosphatidylinositol-3,4,5-trisphosphate dependent Rac exchange factor 2
1332	0.0412762	0.0484	1.78	MOB3C	148932	NM_145279	ENSG00000142961	MOB kinase activator 3C
1333	0.0412779	0.0532	1.532	ACAP2	23527	NM_012287	ENSG00000114331	ArfGAP with coiled-coil, ankyrin repeat and PH domains 2
1334	0.0413524	0.0419	1.826	MFSD1	64747	NM_001167903	ENSG00000118855	major facilitator superfamily domain containing 1
1335	0.0413617	0.047	0.835	TMEM232	642987	NM_001039763	ENSG00000186952	transmembrane protein 232
1336	0.0413622	0.0539	0.73	PRRG2	5639	NM_000951	ENSG00000126460	proline rich and Gla domain 2
1337	0.0413759	0.0524	0.719	SERF2	10169	NM_001018108	ENSG00000140264	small EDRK-rich factor 2
1338	0.041413	0.0398	1.276	ROBO3	64221	NM_022370	ENSG00000154134	roundabout guidance receptor 3
1339	0.0414704	0.0427	0.597	CETN2	1069	NM_004344	ENSG00000147400	centrin 2
1340	0.041544	0.0489	0.575	NUBP1	4682	NM_001278506	ENSG00000103274	nucleotide binding protein 1
1341	0.0416068	0.0468	1.364	CCDC88A	55704	NM_001135597	ENSG00000115355	coiled-coil domain containing 88A
1342	0.0416187	0.0397	1.522	NAV1	89796	NM_001167738	ENSG00000134369	neuron navigator 1
1343	0.0416253	0.0456	0.834	RRAD	6236	NM_001128850	ENSG00000166592	RRAD, Ras related glycolysis inhibitor and calcium channel regulator
1344	0.0416375	0.044	0.723	SEMA3G	56920	NM_020163	ENSG00000010319	semaphorin 3G
1345	0.0416423	0.0423	0.856	TPPP3	51673	NM_015964	ENSG00000159713	tubulin polymerization promoting protein family member 3
1346	0.0417139	0.0441	1.743	QSER1	79832	NM_001076786	ENSG00000060749	glutamine and serine rich 1
1347	0.0417153	0.0479	0.793	HAND2	9464	NM_021973	ENSG00000164107	heart and neural crest derivatives expressed 2
1348	0.0417682	0.0436	1.238	DISP2	85455	NM_033510	ENSG00000140323	dispatched RND transporter family member 2
1349	0.0417883	0.0438	1.611	PCNA	5111	NM_002592	ENSG00000132646	proliferating cell nuclear antigen
1350	0.0417951	0.0446	1.361	PRELID3A	10650	NM_001142405	ENSG00000141391	PRELI domain containing 3A
1351	0.0418061	0.0526	0.521	ARF1	375	NM_001024226	ENSG00000143761	ADP ribosylation factor 1
1352	0.0418435	0.0454	1.24	JAKMIP2	9832	NM_001270934	ENSG00000176049	janus kinase and microtubule interacting protein 2
1353	0.0419162	0.0451	0.62	DRAM1	55332	NM_018370	ENSG00000136048	DNA damage regulated autophagy modulator 1
1354	0.0420291	0.043	1.352	CAMK1D	57118	NM_020397	ENSG00000183049	calcium/calmodulin dependent protein kinase ID
1355	0.0420596	0.048	0.879	TFF3	7033	NM_003226	ENSG00000160180	trefoil factor 3
1356	0.0420819	0.0411	0.694	TMEM91	641649	NM_001042595	ENSG00000142046	transmembrane protein 91
1357	0.0421227	0.0456	0.833	SIGLEC15	284266	NM_213602	ENSG00000197046	sialic acid binding Ig like lectin 15
1358	0.0421281	0.0452	1.771	TM2D1	83941	NM_032027	ENSG00000162604	TM2 domain containing 1
1359	0.0421404	0.0456	1.23	RYR1	6261	NM_000540	ENSG00000196218	ryanodine receptor 1
1360	0.042157	0.0406	0.84	KCNN4	3783	NM_002250	ENSG00000104783	potassium calcium-activated channel subfamily N member 4
1361	0.0422186	0.0481	1.344	PGF	5228	NM_001207012	ENSG00000119630	placental growth factor
1362	0.0422764	0.0429	1.375	FAM72B	653820	NM_001100910	ENSG00000188610	family with sequence similarity 72 member B
1363	0.0422869	0.0449	0.405	TIGD6	81789	NM_001243253	ENSG00000164296	tigger transposable element derived 6
1364	0.0423772	0.0466	0.859	CFAP65	255101	NM_001278295	ENSG00000181378	cilia and flagella associated protein 65
1365	0.0423833	0.0495	1.496	LRRC8C	84230	NM_032270	ENSG00000171488	leucine rich repeat containing 8 family member C
1366	0.0424356	0.0485	0.516	IMP3	55272	NM_018285	ENSG00000177971	IMP3, U3 small nucleolar ribonucleoprotein
1367	0.0425134	0.0455	0.737	ND2	4536	YP_003024027	ENSG00000198763	MTND2
1368	0.0425146	0.0465	1.792	VRK2	7444	NM_001130480	ENSG00000028116	vaccinia related kinase 2
1369	0.0425249	0.0453	1.365	FAM69A	388650	NM_001006605	ENSG00000154511	family with sequence similarity 69 member A
1370	0.0425443	0.044	1.276	ZBTB7C	201501	NM_001039360	ENSG00000184828	zinc finger and BTB domain containing 7C
1371	0.0425468	0.045	1.237	NPNT	255743	NM_001033047	ENSG00000168743	nephronectin
1372	0.0425481	0.0488	2.07	CNOT7	29883	NM_001322087	ENSG00000198791	CCR4-NOT transcription complex subunit 7
1373	0.04256	0.0481	1.944	WDYHV1	55093	NM_001283024	ENSG00000156795	WDYHV motif containing 1
1374	0.0425663	0.043	0.593	KIAA1671	85379	NM_001145206	ENSG00000197077	KIAA1671
1375	0.0425735	0.043	1.39	VASH2	79805	NM_001136474	ENSG00000143494	vasohibin 2
1376	0.0425942	0.0527	1.361	MORC2-AS1	150291	NM_153044	ENSG00000235989	MORC2 antisense RNA 1
1377	0.0426145	0.0443	0.828	VWA3B	200403	NM_001345864	ENSG00000168658	von Willebrand factor A domain containing 3B
1378	0.0426725	0.0438	0.575	LOC105370333	105370333	NR_132422	ENSG00000274605	uncharacterized LOC105370333
1379	0.0426765	0.0438	1.341	TUBA8	51807	NM_001193414	ENSG00000183785	tubulin alpha 8
1380	0.0427705	0.0399	0.74	AKAP7	9465	NM_004842	ENSG00000118507	A-kinase anchoring protein 7
1381	0.0427755	0.0424	1.546	MCM4	4173	NM_005914	ENSG00000104738	minichromosome maintenance complex component 4
1382	0.0428434	0.0528	0.715	FN3K	64122	NM_022158	ENSG00000167363	fructosamine 3 kinase
1383	0.042845	0.0479	1.161	PPFIA2	8499	NM_001220473	ENSG00000139220	PTPRF interacting protein alpha 2
1384	0.0428739	0.0419	0.454	RGS3	5998	NM_001276260	ENSG00000138835	regulator of G-protein signaling 3
1385	0.042897	0.0419	1.54	FBXO5	26271	NM_001142522	ENSG00000112029	F-box protein 5
1386	0.0430051	0.0486	1.674	UBQLN4	56893	NM_001304342	ENSG00000160803	ubiquilin 4
1387	0.0430201	0.0426	1.908	MFSD6	54842	NM_017694	ENSG00000151690	major facilitator superfamily domain containing 6
1388	0.0430397	0.0479	2.215	YWHAB	7529	NM_003404	ENSG00000166913	tyrosine 3-monooxygenase/tryptophan 5-monooxygenase activation protein beta
1389	0.0430636	0.0438	0.74	DHRS3	9249	NM_001319225	ENSG00000162496	dehydrogenase/reductase 3
1390	0.0430914	0.0424	0.821	FCGBP	8857	NM_003890	ENSG00000275395	Fc fragment of IgG binding protein
1391	0.0430936	0.0485	0.594	BRCC3	79184	NM_001018055	ENSG00000185515	BRCA1/BRCA2-containing complex subunit 3
1392	0.0432099	0.0552	0.684	OXLD1	339229	NM_001039842	ENSG00000204237	oxidoreductase like domain containing 1
1393	0.0432824	0.0421	1.421	XYLB	9942	NM_001349178	ENSG00000093217	xylulokinase
1394	0.0432842	0.0417	1.325	ITPRIPL1	150771	NM_001008949	ENSG00000198885	inositol 1,4,5-trisphosphate receptor interacting protein-like 1
1395	0.0433796	0.0473	1.174	AP3B2	8120	NM_001278511	ENSG00000103723	adaptor related protein complex 3 beta 2 subunit
1396	0.0433826	0.0459	1.819	TOPBP1	11073	NM_007027	ENSG00000163781	topoisomerase (DNA) II binding protein 1
1397	0.0433951	0.0444	1.545	HLTF	6596	NM_001318934	ENSG00000071794	helicase like transcription factor
1398	0.0435116	0.0476	0.865	TOX3	27324	NM_001080430	ENSG00000103460	TOX high mobility group box family member 3
1399	0.0435226	0.0562	0.608	PTMA	5757	NM_001099285	ENSG00000187514	prothymosin, alpha
1400	0.0435395	0.0517	0.737	IFT74	80173	NM_001099222	ENSG00000096872	intraflagellar transport 74
1401	0.0436841	0.0471	1.39	DDN	23109	NM_015086	ENSG00000181418	dendrin
1402	0.0436959	0.0485	1.278	CENPV	201161	NM_181716	ENSG00000166582	centromere protein V
1403	0.043751	0.047	0.507	MYL12A	10627	NM_001303047	ENSG00000101608	myosin light chain 12A
1404	0.0438002	0.0515	1.75	PTPDC1	138639	NM_001253829	ENSG00000158079	protein tyrosine phosphatase domain containing 1
1405	0.0438132	0.0449	0.477	SNAP23	8773	NM_003825	ENSG00000092531	synaptosome associated protein 23
1406	0.043841	0.0636	0.704	RPL19	6143	NM_000981	ENSG00000108298	ribosomal protein L19
1407	0.043871	0.0441	1.266	GPR173	54328	NM_018969	ENSG00000184194	G protein-coupled receptor 173
1408	0.0438802	0.0546	0.593	TNIP2	79155	NM_001161527	ENSG00000168884	TNFAIP3 interacting protein 2
1409	0.0439073	0.0501	1.326	ARNTL2	56938	NM_001248002	ENSG00000029153	aryl hydrocarbon receptor nuclear translocator like 2
1410	0.0439569	0.0486	0.421	FKBP15	23307	NM_015258	ENSG00000119321	FK506 binding protein 15
1411	0.043966	0.0479	1.321	PDE4D	5144	NM_001104631	ENSG00000113448	phosphodiesterase 4D
1412	0.0440238	0.0469	1.323	FBXO41	150726	NM_001080410	ENSG00000163013	F-box protein 41
1413	0.0440314	0.0557	1.718	EIF2B3	8891	NM_001166588	ENSG00000070785	eukaryotic translation initiation factor 2B subunit gamma
1414	0.0440779	0.049	1.333	PHACTR1	221692	NM_001242648	ENSG00000112137	phosphatase and actin regulator 1
1415	0.0441106	0.0522	0.453	SAFB2	9667	NM_014649	ENSG00000130254	scaffold attachment factor B2
1416	0.0442137	0.0476	1.293	CPE	1363	NM_001873	ENSG00000109472	carboxypeptidase E
1417	0.0442238	0.0627	0.725	DOHH	83475	NM_001145165	ENSG00000129932	deoxyhypusine hydroxylase
1418	0.0444002	0.0547	0.532	GPR108	56927	NM_001080452	ENSG00000125734	G protein-coupled receptor 108
1419	0.0444318	0.0413	1.163	LINC01224	104472717	NR_126448	ENSG00000269416	long intergenic non-protein coding RNA 1224
1420	0.0444444	0.0444	0.852	CFAP161	161502	NM_173528	ENSG00000156206	cilia and flagella associated protein 161
1421	0.0444631	0.0469	0.856	NRTN	4902	NM_004558	ENSG00000171119	neurturin
1422	0.0444815	0.05	1.219	EFNB3	1949	NM_001406	ENSG00000108947	ephrin B3
1423	0.0445316	0.0468	1.784	SDHAP1	255812	NR_003264	ENSG00000185485	succinate dehydrogenase complex flavoprotein subunit A pseudogene 1
1424	0.044659	0.0477	1.546	SSBP2	23635	NM_001256732	ENSG00000145687	single stranded DNA binding protein 2
1425	0.0447091	0.0459	0.764	DCST2	127579	NM_144622	ENSG00000163354	DC-STAMP domain containing 2
1426	0.0447123	0.0511	0.604	MFSD12	126321	NM_001042680	ENSG00000161091	major facilitator superfamily domain containing 12
1427	0.0447842	0.0445	0.707	CCDC159	126075	NM_001080503	ENSG00000183401	coiled-coil domain containing 159
1428	0.0448639	0.0438	1.285	SRCIN1	80725	NM_025248	ENSG00000277363	SRC kinase signaling inhibitor 1
1429	0.0448988	0.0445	0.546	MTIF3	219402	NM_001166261	ENSG00000122033	mitochondrial translational initiation factor 3
1430	0.0449035	0.0476	0.629	PLIN3	10226	NM_001164189	ENSG00000105355	perilipin 3
1431	0.044949	0.0634	0.654	MRPL54	116541	NM_172251	ENSG00000183617	mitochondrial ribosomal protein L54
1432	0.0450027	0.0456	1.294	OTX1	5013	NM_001199770	ENSG00000115507	orthodenticle homeobox 1
1433	0.0450441	0.051	1.42	CACNB1	782	NM_000723	ENSG00000067191	calcium voltage-gated channel auxiliary subunit beta 1
1434	0.0450984	0.0442	0.842	C1orf189	388701	NM_001010979	ENSG00000163263	chromosome 1 open reading frame 189
1435	0.0451164	0.0464	0.715	DNAAF4	161582	NM_001033559	ENSG00000256061	dynein axonemal assembly factor 4
1436	0.0452229	0.0496	1.579	ZNF625	90589	NM_145233	ENSG00000257591	zinc finger protein 625
1437	0.0452239	0.0549	0.675	RHBDD3	25807	NM_001329536	ENSG00000100263	rhomboid domain containing 3
1438	0.0452499	0.0444	1.24	LOC100130417	100130417	NM_175912	ENSG00000223764	uncharacterized LOC100130417
1439	0.0452873	0.0542	0.58	RPS13	6207	NM_001017	ENSG00000110700	ribosomal protein S13
1440	0.0452892	0.0471	0.426	TRAPPC12	51112	NM_001321102	ENSG00000171853	trafficking protein particle complex 12
1441	0.0453146	0.0646	0.723	CAPNS1	826	NM_001003962	ENSG00000126247	calpain small subunit 1
1442	0.0453605	0.0471	1.245	UPB1	51733	NM_016327	ENSG00000100024	beta-ureidopropionase 1
1443	0.0454258	0.0471	1.651	SH3KBP1	30011	NM_001024666	ENSG00000147010	SH3 domain containing kinase binding protein 1
1444	0.0454569	0.0543	1.445	DMXL2	23312	NM_001174116	ENSG00000104093	Dmx like 2
1445	0.0455038	0.0423	1.925	SLC35B4	84912	NM_032826	ENSG00000205060	solute carrier family 35 member B4
1446	0.0455466	0.0457	1.796	NUP205	23165	NM_001329434	ENSG00000155561	nucleoporin 205
1447	0.0455874	0.0475	1.566	LOXL3	84695	NM_001289164	ENSG00000115318	lysyl oxidase like 3
1448	0.0456492	0.0472	1.414	PLCXD1	55344	NM_018390	ENSG00000182378	phosphatidylinositol specific phospholipase C X domain containing 1
1449	0.045657	0.0478	1.505	TRERF1	55809	NM_001297573	ENSG00000124496	transcriptional regulating factor 1
1450	0.0456654	0.0475	0.577	TEP1	7011	NM_001319035	ENSG00000129566	telomerase associated protein 1
1451	0.0456883	0.0508	0.518	RAB40B	10966	NM_006822	ENSG00000141542	RAB40B, member RAS oncogene family
1452	0.0457351	0.0436	1.216	PCDHGA10	56106	NM_018913	ENSG00000253846	protocadherin gamma subfamily A, 10
1453	0.0457499	0.0524	1.93	NAA50	80218	NM_001308445	ENSG00000121579	N(alpha)-acetyltransferase 50, NatE catalytic subunit
1454	0.045761	0.0469	0.801	FGFR2	2263	NM_000141	ENSG00000066468	fibroblast growth factor receptor 2
1455	0.0457634	0.0471	1.566	PRKACB	5567	NM_001242857	ENSG00000142875	protein kinase cAMP-activated catalytic subunit beta
1456	0.0457854	0.0465	2.27	MORF4L1	10933	NM_001265603	ENSG00000185787	mortality factor 4 like 1
1457	0.0458162	0.0518	0.68	ZNF425	155054	NM_001001661	ENSG00000204947	zinc finger protein 425
1458	0.0458441	0.0413	0.901	MSX1	4487	NM_002448	ENSG00000163132	msh homeobox 1
1459	0.0458501	0.0471	0.731	APOBR	55911	NM_018690	ENSG00000184730	apolipoprotein B receptor
1460	0.045863	0.0506	1.581	ANAPC1	64682	NM_022662	ENSG00000153107	anaphase promoting complex subunit 1
1461	0.0458861	0.0497	0.623	OSCP1	127700	NM_001330493	ENSG00000116885	organic solute carrier partner 1
1462	0.0459917	0.0452	0.793	MSC	9242	NM_005098	ENSG00000178860	musculin
1463	0.0460073	0.0471	2.081	NCBP1	4686	NM_002486	ENSG00000136937	nuclear cap binding protein subunit 1
1464	0.0460208	0.0496	0.509	WDR60	55112	NM_018051	ENSG00000126870	WD repeat domain 60
1465	0.0460501	0.0519	2.055	UBA2	10054	NM_005499	ENSG00000126261	ubiquitin like modifier activating enzyme 2
1466	0.046192	0.0531	1.429	PTP4A3	11156	NM_007079	ENSG00000184489	protein tyrosine phosphatase type IVA, member 3
1467	0.0462164	0.053	0.605	PSD4	23550	NM_012455	ENSG00000125637	pleckstrin and Sec7 domain containing 4
1468	0.0462843	0.0469	0.777	DNAAF3	352909	NM_001031802	ENSG00000167646	dynein axonemal assembly factor 3
1469	0.0463288	0.0557	1.566	TRIP13	9319	NM_001166260	ENSG00000071539	thyroid hormone receptor interactor 13
1470	0.0463629	0.0442	1.254	ITM2C	81618	NM_001012514	ENSG00000135916	integral membrane protein 2C
1471	0.0463632	0.0483	0.602	CDK20	23552	NM_001039803	ENSG00000156345	cyclin dependent kinase 20
1472	0.0463673	0.0458	0.799	CXCR2	3579	NM_001168298	ENSG00000180871	C-X-C motif chemokine receptor 2
1473	0.0463852	0.0492	0.738	SLC9A3R2	9351	NM_001130012	ENSG00000065054	SLC9A3 regulator 2
1474	0.0464552	0.0473	0.746	TIMP1	7076	NM_003254	ENSG00000102265	TIMP metallopeptidase inhibitor 1
1475	0.0464866	0.051	1.581	LOC389641	389641	NR_033928	ENSG00000246582	uncharacterized LOC389641
1476	0.0465065	0.0515	1.556	PHLPP2	23035	NM_001289003	ENSG00000040199	PH domain and leucine rich repeat protein phosphatase 2
1477	0.0466165	0.0457	1.141	UCHL1	7345	NM_004181	ENSG00000154277	ubiquitin C-terminal hydrolase L1
1478	0.0466437	0.0483	1.348	PGAP1	80055	NM_001321099	ENSG00000197121	post-GPI attachment to proteins 1
1479	0.0467323	0.0609	0.63	ARHGEF1	9138	NM_004706	ENSG00000076928	Rho guanine nucleotide exchange factor 1
1480	0.0467777	0.047	3.083	FIG4	9896	NM_014845	ENSG00000112367	FIG4 phosphoinositide 5-phosphatase
1481	0.0468015	0.0511	0.513	SEC11A	23478	NM_001271918	ENSG00000140612	SEC11 homolog A, signal peptidase complex subunit
1482	0.0468275	0.0494	1.984	LSM8	51691	NM_016200	ENSG00000128534	LSM8 homolog, U6 small nuclear RNA associated
1483	0.0468444	0.0475	1.708	CDC40	51362	NM_015891	ENSG00000168438	cell division cycle 40
1484	0.0469101	0.0498	0.684	OCEL1	79629	NM_024578	ENSG00000099330	occludin/ELL domain containing 1
1485	0.0470165	0.0532	0.45	SENP8	123228	NM_001166340	ENSG00000166192	SUMO/sentrin peptidase family member, NEDD8 specific
1486	0.0470702	0.0493	1.348	SNPH	9751	NM_001318234	ENSG00000101298	syntaphilin
1487	0.0471133	0.0476	1.164	MGAT5B	146664	NM_001199172	ENSG00000167889	mannosyl (alpha-1,6-)-glycoprotein beta-1,6-N-acetyl-glucosaminyltransferase, isozyme B
1488	0.0471226	0.0588	0.493	AKAP17A	8227	NM_005088	ENSG00000197976	A-kinase anchoring protein 17A
1489	0.0471491	0.0508	0.678	TTLL13P	440307	NM_001029964	ENSG00000213471	tubulin tyrosine ligase like 13, pseudogene
1490	0.0471909	0.0437	1.265	TSPAN12	23554	NM_012338	ENSG00000106025	tetraspanin 12
1491	0.0472898	0.0584	0.679	CD151	977	NM_001039490	ENSG00000177697	CD151 molecule (Raph blood group)
1492	0.0473058	0.056	1.459	PRKCE	5581	NM_005400	ENSG00000171132	protein kinase C epsilon
1493	0.0473503	0.0472	0.779	ZNF831	128611	NM_178457	ENSG00000124203	zinc finger protein 831
1494	0.0473513	0.0481	0.685	BBOF1	80127	NM_025057	ENSG00000119636	basal body orientation factor 1
1495	0.0473626	0.0497	1.263	NRCAM	4897	NM_001037132	ENSG00000091129	neuronal cell adhesion molecule
1496	0.0474217	0.0432	0.851	C2orf88	84281	NM_001042519	ENSG00000187699	chromosome 2 open reading frame 88
1497	0.0474265	0.0508	0.898	LCN2	3934	NM_005564	ENSG00000148346	lipocalin 2
1498	0.0474463	0.0486	1.362	GPRIN1	114787	NM_052899	ENSG00000169258	G protein regulated inducer of neurite outgrowth 1
1499	0.0474686	0.0548	0.778	SLC16A8	23539	NM_013356	ENSG00000100156	solute carrier family 16 member 8
1500	0.0474838	0.0472	1.504	KIAA1524	57650	NM_020890	ENSG00000163507	KIAA1524
1501	0.0475066	0.0532	2.148	YWHAQ	10971	NM_006826	ENSG00000134308	tyrosine 3-monooxygenase/tryptophan 5-monooxygenase activation protein theta
1502	0.0475198	0.0587	1.795	SIKE1	80143	NM_001102396	ENSG00000052723	suppressor of IKBKE 1
1503	0.0475645	0.0497	1.262	TBX2-AS1	103689912	NR_125749	ENSG00000267280	TBX2 antisense RNA 1
1504	0.0475694	0.0512	1.591	KNTC1	9735	NM_014708	ENSG00000184445	kinetochore associated 1
1505	0.047614	0.0829	0.666	AXIN1	8312	NM_003502	ENSG00000103126	axin 1
1506	0.0476268	0.0466	1.95	ZNF252P	286101	NR_023392	ENSG00000196922	zinc finger protein 252, pseudogene
1507	0.0476463	0.0566	0.765	SYCE1L	100130958	NM_001129979	ENSG00000205078	synaptonemal complex central element protein 1 like
1508	0.0476851	0.0516	0.672	LOC101929140	101929140	NR_120423	ENSG00000278390	uncharacterized LOC101929140
1509	0.0477196	0.0467	0.532	NDUFC1	4717	NM_001184986	ENSG00000109390	NADH:ubiquinone oxidoreductase subunit C1
1510	0.04774	0.048	1.744	UNG	7374	NM_003362	ENSG00000076248	uracil DNA glycosylase
1511	0.0477539	0.0494	0.554	TMEM260	54916	NM_017799	ENSG00000070269	transmembrane protein 260
1512	0.0477701	0.0509	1.875	LYSMD1	388695	NM_001136543	ENSG00000163155	LysM domain containing 1
1513	0.0477727	0.043	1.331	ALCAM	214	NM_001243280	ENSG00000170017	activated leukocyte cell adhesion molecule
1514	0.0478099	0.0506	1.705	COG5	10466	NM_001161520	ENSG00000164597	component of oligomeric golgi complex 5
1515	0.0478208	0.0507	1.856	ZNF543	125919	NM_213598	ENSG00000178229	zinc finger protein 543
1516	0.0479257	0.0481	1.902	NUP153	9972	NM_001278209	ENSG00000124789	nucleoporin 153
1517	0.047956	0.0492	1.376	CEP85L	387119	NM_001042475	ENSG00000111860	centrosomal protein 85 like
1518	0.0479959	0.0478	0.716	TTC21A	199223	NM_001105513	ENSG00000168026	tetratricopeptide repeat domain 21A
1519	0.0479964	0.0453	1.58	LPGAT1	9926	NM_001320808	ENSG00000123684	lysophosphatidylglycerol acyltransferase 1
1520	0.0481963	0.0484	1.293	FAM225B	100128385	NR_024376	ENSG00000225684	family with sequence similarity 225 member B (non-protein coding)
1521	0.0482202	0.0617	2.3	MRPS10	55173	NM_018141	ENSG00000048544	mitochondrial ribosomal protein S10
1522	0.048293	0.0481	0.843	MMP3	4314	NM_002422	ENSG00000149968	matrix metallopeptidase 3
1523	0.0482965	0.0531	0.562	TMEM234	56063	NM_019118	ENSG00000160055	transmembrane protein 234
1524	0.0483525	0.0553	1.348	CDK5R1	8851	NM_003885	ENSG00000176749	cyclin dependent kinase 5 regulatory subunit 1
1525	0.0483673	0.0526	0.758	LOC105379695	105379695	XR_001744079	ENSG00000272273	uncharacterized LOC105379695
1526	0.0483922	0.0548	0.664	ARRDC1	92714	NM_001317968	ENSG00000197070	arrestin domain containing 1
1527	0.0484043	0.0571	2.014	POLR3F	10621	NM_001282526	ENSG00000132664	RNA polymerase III subunit F
1528	0.048476	0.0537	2.285	DNMT3A	1788	NM_001320892	ENSG00000119772	DNA methyltransferase 3 alpha
1529	0.0485176	0.0486	1.446	C17orf51	339263	NM_001113434	ENSG00000212719	chromosome 17 open reading frame 51
1530	0.0485204	0.0499	1.234	LINC00327	100506697	NR_038995	ENSG00000232977	long intergenic non-protein coding RNA 327
1531	0.0485983	0.0589	0.709	B9D2	80776	NM_030578	ENSG00000123810	B9 protein domain 2
1532	0.048623	0.0515	1.314	LINC01140	339524	NM_207357	ENSG00000267272	long intergenic non-protein coding RNA 1140
1533	0.0486263	0.051	1.528	SPIRE2	84501	NM_032451	ENSG00000204991	spire type actin nucleation factor 2
1534	0.0486412	0.0499	0.797	LOC283710	283710	NM_001243538	ENSG00000259772	uncharacterized LOC283710
1535	0.0486864	0.0725	0.693	RABGGTA	5875	NM_004581	ENSG00000100949	Rab geranylgeranyltransferase alpha subunit
1536	0.0487185	0.0544	1.414	RAC3	5881	NM_001316307	ENSG00000169750	ras-related C3 botulinum toxin substrate 3 (rho family, small GTP binding protein Rac3)
1537	0.0487861	0.0588	0.62	LZTS2	84445	NM_001318099	ENSG00000107816	leucine zipper tumor suppressor 2
1538	0.0488071	0.0502	2.031	SLC25A44	9673	NM_001135672	ENSG00000160785	solute carrier family 25 member 44
1539	0.0489471	0.0495	1.331	LMCD1-AS1	100288428	NR_033378	ENSG00000227110	LMCD1 antisense RNA 1 (head to head)
1540	0.048948	0.0521	0.731	KCNAB1	7881	NM_001308217	ENSG00000169282	potassium voltage-gated channel subfamily A member regulatory beta subunit 1
1541	0.0489702	0.0483	1.873	AZI2	64343	NM_001134432	ENSG00000163512	5-azacytidine induced 2
1542	0.0489835	0.0521	0.743	TEX22	647310	NM_001195082	ENSG00000226174	testis expressed 22
1543	0.0489924	0.0513	2.279	DENND1A	57706	NM_020946	ENSG00000119522	DENN domain containing 1A
1544	0.0490096	0.0483	0.82	TMEM114	283953	NM_001146336	ENSG00000232258	transmembrane protein 114
1545	0.0490195	0.0564	0.739	NEIL1	79661	NM_001256552	ENSG00000140398	nei like DNA glycosylase 1
1546	0.0490667	0.0493	1.31	SLC36A4	120103	NM_001286139	ENSG00000180773	solute carrier family 36 member 4
1547	0.0490903	0.049	0.867	VWA3A	146177	NM_173615	ENSG00000175267	von Willebrand factor A domain containing 3A
1548	0.049137	0.0514	0.77	CELF2	10659	NM_001025076	ENSG00000048740	CUGBP Elav-like family member 2
1549	0.0491678	0.0508	0.775	LINC02166	105371416	XR_001734000	ENSG00000260259	long intergenic non-protein coding RNA 2166
1550	0.0492246	0.0524	1.481	CDC25A	993	NM_001789	ENSG00000164045	cell division cycle 25A
1551	0.0492651	0.0502	1.576	ARL6IP6	151188	NM_152522	ENSG00000177917	ADP ribosylation factor like GTPase 6 interacting protein 6
1552	0.0493039	0.0529	1.925	TOP2B	7155	NM_001068	ENSG00000077097	topoisomerase (DNA) II beta
1553	0.0493058	0.0489	2.055	FAN1	22909	NM_001146094	ENSG00000198690	FANCD2 and FANCI associated nuclease 1
1554	0.0493154	0.0555	0.82	LAD1	3898	NM_005558	ENSG00000159166	ladinin 1
1555	0.0493256	0.0538	0.573	TTC8	123016	NM_001288781	ENSG00000165533	tetratricopeptide repeat domain 8
1556	0.0493947	0.0507	1.344	CLSPN	63967	NM_001190481	ENSG00000092853	claspin
1557	0.0494277	0.0513	0.765	LRIT3	345193	NM_198506	ENSG00000183423	leucine rich repeat, Ig-like and transmembrane domains 3
1558	0.0495797	0.0513	1.768	EXOG	9941	NM_001145464	ENSG00000157036	exo/endonuclease G
1559	0.0495948	0.0499	1.297	SDS	10993	NM_006843	ENSG00000135094	serine dehydratase
1560	0.0496221	0.0493	1.227	SMC1B	27127	NM_001291501	ENSG00000077935	structural maintenance of chromosomes 1B
1561	0.0496401	0.0547	1.254	EWSAT1	283673	NM_173610	ENSG00000212766	Ewing sarcoma associated transcript 1
1562	0.0496443	0.0525	0.784	WDR93	56964	NM_001284395	ENSG00000140527	WD repeat domain 93
1563	0.0496494	0.0472	0.702	CNDP1	84735	NM_032649	ENSG00000150656	carnosine dipeptidase 1
1564	0.0496505	0.0529	0.681	PDLIM5	10611	NM_001011513	ENSG00000163110	PDZ and LIM domain 5
1565	0.0496658	0.0501	2.619	TMED4	222068	NM_001303058	ENSG00000158604	transmembrane p24 trafficking protein 4
1566	0.0497116	0.0599	0.686	PTPN6	5777	NM_002831	ENSG00000111679	protein tyrosine phosphatase, non-receptor type 6
1567	0.0497665	0.0556	1.721	SAMD8	142891	NM_001174156	ENSG00000156671	sterile alpha motif domain containing 8
1568	0.0498357	0.0516	1.639	NBPF1	55672	NM_017940	ENSG00000219481	NBPF member 1
1569	0.0498504	0.0543	0.696	TLCD1	116238	NM_001160407	ENSG00000160606	TLC domain containing 1
1570	0.0498992	0.0496	1.879	HSPA14	51182	NM_001037538	ENSG00000187522	heat shock protein family A (Hsp70) member 14
1571	0.0499907	0.0514	0.648	LYRM9	201229	NM_001076680	ENSG00000232859	LYR motif containing 9
