# Supplementary material for: Establishment of a nine‐gene prognostic model for predicting overall survival of patients with endometrial carcinoma
Source: Cancer Med. 2018 Apr 17;7(6):2601–11. doi: 10.1002/cam4.1498 (PMC6010780; doi:10.1002/cam4.1498)
Supplement: Supplementary file 5 — Table S3. Association of the nine‐gene prognostic model with molecular classification in EC patients (n = 230). [file CAM4-7-2601-s005.xlsx]

## Sheet: Sheet1
Supplementary Table S3. Association of the nine-gene prognostic model with molecular classification in EC patients (n = 230)
		Nine-gene prognostic model		p-value
		High risk	Low risk
Molecular classification	POLE-ultramutated	1	16	8.08428e-13
	microsatellite instability–hypermutated	12	53
	copy-number-low	16	72
	copy-number-high	42	18
